# Supplementary material for: Low-cost air pollution monitoring system—an opportunity for reducing the health risk associated with physical activity in polluted air
Source: PeerJ. 2020 Oct 1;8:e10041. doi: 10.7717/peerj.10041 (PMC7533060; doi:10.7717/peerj.10041)
Supplement: Supplemental Information 1 [file peerj-08-10041-s001.zip]

Archive with 4 entries (4 files):
- St0 - mm_U20_01H_PM_year.txt
- St1 - mm_U21_01H_PM_year.txt
- St4 - mm_U24_01H_PM_year.txt
- St6 - mm_U29_01H_PM_year.txt
