# Supplementary material for: Low-cost air pollution monitoring system—an opportunity for reducing the health risk associated with physical activity in polluted air
Source: PeerJ. 2020 Oct 1;8:e10041. doi: 10.7717/peerj.10041 (PMC7533060; doi:10.7717/peerj.10041)
Supplement: Supplemental Information 1 [file peerj-08-10041-s001.zip › St0 - mm_U20_01H_PM_year.txt]

2017-01-01 01:00	28.7890700022
2017-01-01 02:00	31.9163155556
2017-01-01 03:00	28.6940339187
2017-01-01 04:00	26.7364639918
2017-01-01 05:00	25.0576865514
2017-01-01 06:00	24.6364657402
2017-01-01 07:00	23.5898486773
2017-01-01 08:00	21.502542146
2017-01-01 09:00	21.6526409467
2017-01-01 10:00	26.2518714905
2017-01-01 11:00	27.1167302767
2017-01-01 12:00	20.2788304329
2017-01-01 13:00	19.0188090007
2017-01-01 14:00	24.511944135
2017-01-01 15:00	39.4517575582
2017-01-01 16:00	66.4819271723
2017-01-01 17:00	75.6566769918
2017-01-01 18:00	59.1581237157
2017-01-01 19:00	59.9127641042
2017-01-01 20:00	49.0972841899
2017-01-01 21:00	44.3313941956
2017-01-01 22:00	50.9759633382
2017-01-01 23:00	41.0920159022
2017-01-02 00:00	27.9899451574
2017-01-02 01:00	31.0740502993
2017-01-02 02:00	28.4733373006
2017-01-02 03:00	28.8535076077
2017-01-02 04:00	30.9419840495
2017-01-02 05:00	35.7361273448
2017-01-02 06:00	43.3223373413
2017-01-02 07:00	47.477314949
2017-01-02 08:00	52.7618085225
2017-01-02 09:00	55.4417446136
2017-01-02 10:00	61.2372913361
2017-01-02 11:00	65.9637153625
2017-01-02 12:00	74.5727681478
2017-01-02 13:00	86.4409650167
2017-01-02 14:00	95.5875005086
2017-01-02 15:00	97.9897626241
2017-01-02 16:00	101.748914973
2017-01-02 17:00	108.860849889
2017-01-02 18:00	122.823595174
2017-01-02 19:00	138.65063502
2017-01-02 20:00	110.163804499
2017-01-02 21:00	125.681507746
2017-01-02 22:00	95.4443232218
2017-01-02 23:00	68.0270835241
2017-01-03 00:00	34.062760067
2017-01-03 01:00	24.1704677105
2017-01-03 02:00	25.1365279516
2017-01-03 03:00	28.9093255339
2017-01-03 04:00	25.1539417585
2017-01-03 05:00	16.3814281464
2017-01-03 06:00	51.3370794614
2017-01-03 07:00	52.6878416697
2017-01-03 08:00	43.3838305155
2017-01-03 09:00	34.1448076566
2017-01-03 10:00	33.9172647158
2017-01-03 11:00	32.4919993401
2017-01-03 12:00	28.2292617162
2017-01-03 13:00	27.4620562871
2017-01-03 14:00	28.3278728485
2017-01-03 15:00	27.4297042211
2017-01-03 16:00	31.4552991867
2017-01-03 17:00	39.2548348745
2017-01-03 18:00	29.4915239334
2017-01-03 19:00	22.987735939
2017-01-03 20:00	24.5763634682
2017-01-03 21:00	22.7756246567
2017-01-03 22:00	20.6523909569
2017-01-03 23:00	16.6729346275
2017-01-04 00:00	15.2229836941
2017-01-04 01:00	13.1743905226
2017-01-04 02:00	10.489120388
2017-01-04 03:00	8.11649551885
2017-01-04 04:00	5.76550928752
2017-01-04 05:00	5.54227549235
2017-01-04 06:00	6.79262297153
2017-01-04 07:00	5.76035938263
2017-01-04 08:00	8.10637399356
2017-01-04 09:00	9.30640205542
2017-01-04 10:00	13.4731912613
2017-01-04 11:00	11.5199074109
2017-01-04 12:00	9.23574971358
2017-01-04 13:00	13.825377353
2017-01-04 14:00	15.328697443
2017-01-04 15:00	20.2810501734
2017-01-04 16:00	18.0035196622
2017-01-04 17:00	17.649111414
2017-01-04 18:00	19.8938234647
2017-01-04 19:00	15.8536085447
2017-01-04 20:00	19.4893384457
2017-01-04 21:00	11.3644109567
2017-01-04 22:00	15.9058410645
2017-01-04 23:00	18.0360965411
2017-01-05 00:00	18.0881178697
2017-01-05 01:00	13.8308848461
2017-01-05 02:00	17.821196572
2017-01-05 03:00	14.1051052685
2017-01-05 04:00	10.2808793386
2017-01-05 05:00	9.98534568151
2017-01-05 06:00	11.6301122506
2017-01-05 07:00	12.5214684963
2017-01-05 08:00	14.1934804598
2017-01-05 09:00	12.2222679456
2017-01-05 10:00	9.78543425401
2017-01-05 11:00	10.2436570565
2017-01-05 12:00	12.1522105853
2017-01-05 13:00	13.0074743271
2017-01-05 14:00	15.4823667367
2017-01-05 15:00	18.7237710158
2017-01-05 16:00	18.5075826804
2017-01-05 17:00	24.7296509743
2017-01-05 18:00	27.6241300901
2017-01-05 19:00	28.5473509789
2017-01-05 20:00	28.1358320236
2017-01-05 21:00	20.3155696233
2017-01-05 22:00	15.977391545
2017-01-05 23:00	20.9825944106
2017-01-06 00:00	18.5821188609
2017-01-06 01:00	16.052992487
2017-01-06 02:00	12.7910111268
2017-01-06 03:00	17.0952245614
2017-01-06 04:00	20.290803496
2017-01-06 05:00	18.4334976196
2017-01-06 06:00	16.6224957466
2017-01-06 07:00	17.3279077848
2017-01-06 08:00	18.844114701
2017-01-06 09:00	15.4491352081
2017-01-06 10:00	11.160603706
2017-01-06 11:00	16.3544075489
2017-01-06 12:00	18.450122118
2017-01-06 13:00	20.2972078323
2017-01-06 14:00	25.5577078183
2017-01-06 15:00	46.1095757167
2017-01-06 16:00	39.4081348419
2017-01-06 17:00	37.5721099854
2017-01-06 18:00	40.4262740453
2017-01-06 19:00	35.0648738861
2017-01-06 20:00	72.4699498494
2017-01-06 21:00	61.250182724
2017-01-06 22:00	58.5866065343
2017-01-06 23:00	63.6677460988
2017-01-07 00:00	120.230402756
2017-01-07 01:00	99.4888401031
2017-01-07 02:00	79.2771160126
2017-01-07 03:00	65.391049681
2017-01-07 04:00	72.5749500342
2017-01-07 05:00	89.5322906494
2017-01-07 06:00	133.336189397
2017-01-07 07:00	138.194323095
2017-01-07 08:00	79.1888954163
2017-01-07 09:00	96.6900018056
2017-01-07 10:00	94.2813743591
2017-01-07 11:00	60.2095017115
2017-01-07 12:00	59.5678715388
2017-01-07 13:00	129.022412109
2017-01-07 14:00	206.501647186
2017-01-07 15:00	203.790633901
2017-01-07 16:00	158.791353423
2017-01-07 17:00	147.894345965
2017-01-07 18:00	125.926479848
2017-01-07 19:00	117.216317622
2017-01-07 20:00	84.3951159795
2017-01-07 21:00	59.5842111588
2017-01-07 22:00	64.3921685537
2017-01-07 23:00	29.0580138842
2017-01-08 00:00	13.4248352369
2017-01-08 01:00	10.3333840529
2017-01-08 02:00	9.69652776718
2017-01-08 03:00	4.42603450306
2017-01-08 04:00	3.07462180654
2017-01-08 05:00	5.11615472237
2017-01-08 06:00	40.6430324078
2017-01-08 07:00	23.8224785169
2017-01-08 08:00	32.9744941394
2017-01-08 09:00	33.1975391706
2017-01-08 10:00	39.3894536972
2017-01-08 11:00	38.3739894867
2017-01-08 12:00	31.4769964854
2017-01-08 13:00	29.6191057205
2017-01-08 14:00	26.634341685
2017-01-08 15:00	40.7798822403
2017-01-08 16:00	51.0257408778
2017-01-08 17:00	51.1806153615
2017-01-08 18:00	47.9995629628
2017-01-08 19:00	46.2740917206
2017-01-08 20:00	58.9851675034
2017-01-08 21:00	90.5174551646
2017-01-08 22:00	77.0714234034
2017-01-08 23:00	61.1580286662
2017-01-09 00:00	47.7245403926
2017-01-09 01:00	30.894993178
2017-01-09 02:00	24.2212536812
2017-01-09 03:00	22.8758000341
2017-01-09 04:00	30.3896330124
2017-01-09 05:00	26.3540676117
2017-01-09 06:00	26.5275655746
2017-01-09 07:00	37.4999313354
2017-01-09 08:00	35.3109782219
2017-01-09 09:00	31.6003035227
2017-01-09 10:00	27.3307122231
2017-01-09 11:00	82.9942202886
2017-01-09 12:00	141.431729698
2017-01-09 13:00	32.3531350454
2017-01-09 14:00	67.0289452235
2017-01-09 15:00	99.4132564545
2017-01-09 16:00	152.696978378
2017-01-09 17:00	146.633425395
2017-01-09 18:00	250.078592682
2017-01-09 19:00	339.330655924
2017-01-09 20:00	277.007924652
2017-01-09 21:00	218.596381632
2017-01-09 22:00	183.008379873
2017-01-09 23:00	146.300766246
2017-01-10 00:00	150.222134399
2017-01-10 01:00	170.851987712
2017-01-10 02:00	169.453462219
2017-01-10 03:00	178.093173787
2017-01-10 04:00	193.469078573
2017-01-10 05:00	220.306713104
2017-01-10 06:00	123.577803421
2017-01-10 07:00	116.110706584
2017-01-10 08:00	108.080669785
2017-01-10 09:00	117.329150518
2017-01-10 10:00	115.807782873
2017-01-10 11:00	106.887962468
2017-01-10 12:00	107.993055344
2017-01-10 13:00	129.318113454
2017-01-10 14:00	152.620504888
2017-01-10 15:00	162.025567373
2017-01-10 16:00	210.9139534
2017-01-10 17:00	156.21226565
2017-01-10 18:00	130.136012522
2017-01-10 19:00	180.16142451
2017-01-10 20:00	149.998291524
2017-01-10 21:00	124.480441093
2017-01-10 22:00	102.839120102
2017-01-10 23:00	83.4503323237
2017-01-11 00:00	85.3665038427
2017-01-11 01:00	107.931103643
2017-01-11 02:00	94.5749348958
2017-01-11 03:00	66.0896749168
2017-01-11 04:00	60.6215816498
2017-01-11 05:00	56.6374178569
2017-01-11 06:00	38.485745875
2017-01-11 07:00	35.6192683856
2017-01-11 08:00	48.324071153
2017-01-11 09:00	27.6101004918
2017-01-11 10:00	16.9067271868
2017-01-11 11:00	33.2478317897
2017-01-11 12:00	40.9240349452
2017-01-11 13:00	95.9830689748
2017-01-11 14:00	119.692367299
2017-01-11 15:00	162.912421417
2017-01-11 16:00	220.09809672
2017-01-11 17:00	238.691919454
2017-01-11 18:00	183.552301534
2017-01-11 19:00	144.725884247
2017-01-11 20:00	55.1317747752
2017-01-11 21:00	45.4865382512
2017-01-11 22:00	29.1326421738
2017-01-11 23:00	20.6611284574
2017-01-12 00:00	11.2496772925
2017-01-12 01:00	6.73490258853
2017-01-12 02:00	6.10064927737
2017-01-12 03:00	6.36688882618
2017-01-12 04:00	7.86231993039
2017-01-12 05:00	9.80625654856
2017-01-12 06:00	12.6495963415
2017-01-12 07:00	15.0105923971
2017-01-12 08:00	17.7505014896
2017-01-12 09:00	21.114159441
2017-01-12 10:00	21.2350679715
2017-01-12 11:00	19.3708562374
2017-01-12 12:00	18.9009261767
2017-01-12 13:00	15.9669057528
2017-01-12 14:00	13.6107532342
2017-01-12 15:00	11.6610083977
2017-01-12 16:00	12.3640374978
2017-01-12 17:00	13.7144921462
2017-01-12 18:00	13.0342813651
2017-01-12 19:00	19.0296497345
2017-01-12 20:00	29.5255784988
2017-01-12 21:00	19.7851482709
2017-01-12 22:00	23.3829659939
2017-01-12 23:00	22.5191137791
2017-01-13 00:00	35.9390847524
2017-01-13 01:00	26.2832713763
2017-01-13 02:00	21.8762128512
2017-01-13 03:00	30.7096005779
2017-01-13 04:00	34.7489150683
2017-01-13 05:00	47.4962138494
2017-01-13 06:00	29.1377384186
2017-01-13 07:00	19.6477734645
2017-01-13 08:00	9.50563704173
2017-01-13 09:00	7.9337034146
2017-01-13 10:00	6.49453461965
2017-01-13 11:00	5.95602235397
2017-01-13 12:00	5.44145369927
2017-01-13 13:00	5.6210096399
2017-01-13 14:00	5.36588046948
2017-01-13 15:00	6.90249225696
2017-01-13 16:00	7.7576486667
2017-01-13 17:00	8.54104068279
2017-01-13 18:00	8.70943973064
2017-01-13 19:00	4.21694886684
2017-01-13 20:00	4.82938836018
2017-01-13 21:00	8.26766306559
2017-01-13 22:00	11.565183115
2017-01-13 23:00	10.1018099387
2017-01-14 00:00	11.4038838228
2017-01-14 01:00	9.06280361811
2017-01-14 02:00	8.49596335093
2017-01-14 03:00	10.3685558089
2017-01-14 04:00	9.99667849541
2017-01-14 05:00	10.8361476103
2017-01-14 06:00	13.248665158
2017-01-14 07:00	15.8350217978
2017-01-14 08:00	17.2089430809
2017-01-14 09:00	17.5193651994
2017-01-14 10:00	28.722856013
2017-01-14 11:00	27.1874641101
2017-01-14 12:00	17.431104215
2017-01-14 13:00	27.3207981269
2017-01-14 14:00	41.299892362
2017-01-14 15:00	41.8141236623
2017-01-14 16:00	46.3826960882
2017-01-14 17:00	23.6334753831
2017-01-14 18:00	34.8924459457
2017-01-14 19:00	50.0303858121
2017-01-14 20:00	64.4127713521
2017-01-14 21:00	80.8905844371
2017-01-14 22:00	57.1858829498
2017-01-14 23:00	46.3852930069
2017-01-15 00:00	33.8070194244
2017-01-15 01:00	28.2871381124
2017-01-15 02:00	22.4155988057
2017-01-15 03:00	14.256663872
2017-01-15 04:00	9.69830354055
2017-01-15 05:00	8.12104563713
2017-01-15 06:00	8.13174756368
2017-01-15 07:00	8.42561899821
2017-01-15 08:00	9.84227310022
2017-01-15 09:00	12.2625516891
2017-01-15 10:00	11.2856196404
2017-01-15 11:00	12.71722037
2017-01-15 12:00	14.2364017328
2017-01-15 13:00	10.9636539062
2017-01-15 14:00	8.93785194556
2017-01-15 15:00	12.5013823112
2017-01-15 16:00	14.3977269173
2017-01-15 17:00	10.0623205423
2017-01-15 18:00	17.5480814457
2017-01-15 19:00	25.9829736074
2017-01-15 20:00	26.609224383
2017-01-15 21:00	28.0451880137
2017-01-15 22:00	18.7889927069
2017-01-15 23:00	16.6461682002
2017-01-16 00:00	15.7010410627
2017-01-16 01:00	11.2910830657
2017-01-16 02:00	8.74157698949
2017-01-16 03:00	10.0384293342
2017-01-16 04:00	11.8204634587
2017-01-16 05:00	9.06340508461
2017-01-16 06:00	10.2280915737
2017-01-16 07:00	9.23214215438
2017-01-16 08:00	10.5673016866
2017-01-16 09:00	9.93069811662
2017-01-16 10:00	16.3189537843
2017-01-16 11:00	16.6878856182
2017-01-16 12:00	17.6302675088
2017-01-16 13:00	17.1251035929
2017-01-16 14:00	17.7098990599
2017-01-16 15:00	23.7532271703
2017-01-16 16:00	25.1219305038
2017-01-16 17:00	44.7586013794
2017-01-16 18:00	41.5188443502
2017-01-16 19:00	40.7521814982
2017-01-16 20:00	36.4071716626
2017-01-16 21:00	38.1651375771
2017-01-16 22:00	21.2617538929
2017-01-16 23:00	20.2817228476
2017-01-17 00:00	29.7207515399
2017-01-17 01:00	24.4093893846
2017-01-17 02:00	21.5644488176
2017-01-17 03:00	23.4123755488
2017-01-17 04:00	27.59314092
2017-01-17 05:00	48.8508631388
2017-01-17 06:00	60.5881870906
2017-01-17 07:00	65.0460255941
2017-01-17 08:00	59.9307167053
2017-01-17 09:00	28.3456115723
2017-01-17 10:00	23.8693565051
2017-01-17 11:00	18.9184185664
2017-01-17 12:00	36.2690094948
2017-01-17 13:00	51.6427842458
2017-01-17 14:00	71.8627715429
2017-01-17 15:00	110.324527105
2017-01-17 16:00	94.4186258952
2017-01-17 17:00	75.665685463
2017-01-17 18:00	63.8749933243
2017-01-17 19:00	64.4988853455
2017-01-17 20:00	38.7791537603
2017-01-17 21:00	37.6234197617
2017-01-17 22:00	35.7195133527
2017-01-17 23:00	34.7594372749
2017-01-18 00:00	37.3361753782
2017-01-18 01:00	35.1073407173
2017-01-18 02:00	34.7701054255
2017-01-18 03:00	38.7098972057
2017-01-18 04:00	37.9174264272
2017-01-18 05:00	32.7292861621
2017-01-18 06:00	34.4895993869
2017-01-18 07:00	42.2500890414
2017-01-18 08:00	30.9387970289
2017-01-18 09:00	30.0542503357
2017-01-18 10:00	31.6487568855
2017-01-18 11:00	31.546499602
2017-01-18 12:00	36.8082520803
2017-01-18 13:00	35.9070260048
2017-01-18 14:00	35.4417669614
2017-01-18 15:00	27.4261253993
2017-01-18 16:00	29.0185391108
2017-01-18 17:00	34.9361497879
2017-01-18 18:00	42.6380913099
2017-01-18 19:00	42.1294699351
2017-01-18 20:00	37.3845856349
2017-01-18 21:00	43.8905998866
2017-01-18 22:00	32.2113280932
2017-01-18 23:00	29.7171312014
2017-01-19 00:00	23.1212976138
2017-01-19 01:00	25.3053520521
2017-01-19 02:00	25.4498889923
2017-01-19 03:00	27.3464566593
2017-01-19 04:00	27.5354089419
2017-01-19 05:00	28.3477738698
2017-01-19 06:00	32.473029995
2017-01-19 07:00	38.8921128909
2017-01-19 08:00	38.1291600227
2017-01-19 09:00	36.7593702952
2017-01-19 10:00	44.6507713318
2017-01-19 11:00	47.9708955129
2017-01-19 12:00	47.5154167811
2017-01-19 13:00	50.0838586807
2017-01-19 14:00	64.4463484446
2017-01-19 15:00	73.4108224233
2017-01-19 16:00	115.474585597
2017-01-19 17:00	110.235714722
2017-01-19 18:00	97.1053825378
2017-01-19 19:00	93.9193273544
2017-01-19 20:00	95.0565793355
2017-01-19 21:00	88.6850029627
2017-01-19 22:00	103.549406052
2017-01-19 23:00	93.7746607463
2017-01-20 00:00	89.2048283895
2017-01-20 01:00	92.7868546804
2017-01-20 02:00	77.5202925364
2017-01-20 03:00	75.7463580822
2017-01-20 04:00	83.3183527629
2017-01-20 05:00	72.7704483407
2017-01-20 06:00	75.5668656667
2017-01-20 07:00	50.5468949
2017-01-20 08:00	35.723316892
2017-01-20 09:00	27.8187139829
2017-01-20 10:00	28.9908386866
2017-01-20 11:00	22.7292255402
2017-01-20 12:00	22.8721639315
2017-01-20 13:00	25.062583526
2017-01-20 14:00	30.4079420726
2017-01-20 15:00	43.6065999349
2017-01-20 16:00	52.4598360697
2017-01-20 17:00	73.2661070743
2017-01-20 18:00	79.2486110051
2017-01-20 19:00	44.0249185244
2017-01-20 20:00	49.5833723068
2017-01-20 21:00	46.5707581202
2017-01-20 22:00	72.5461966197
2017-01-20 23:00	88.1413928986
2017-01-21 00:00	63.9505135218
2017-01-21 01:00	47.3272526741
2017-01-21 02:00	51.9294862747
2017-01-21 03:00	68.8455065365
2017-01-21 04:00	66.7293493271
2017-01-21 05:00	47.6424573263
2017-01-21 06:00	49.0292126338
2017-01-21 07:00	42.8754272143
2017-01-21 08:00	54.9414255142
2017-01-21 09:00	42.1029633204
2017-01-21 10:00	25.2187237104
2017-01-21 11:00	49.4401988983
2017-01-21 12:00	72.7997133891
2017-01-21 13:00	83.2016530991
2017-01-21 14:00	60.9530419032
2017-01-21 15:00	32.3986888568
2017-01-21 16:00	53.3790786107
2017-01-21 17:00	63.5930023829
2017-01-21 18:00	44.5491434177
2017-01-21 19:00	43.726255099
2017-01-21 20:00	82.8591967901
2017-01-21 21:00	41.5872554461
2017-01-21 22:00	35.0309988022
2017-01-21 23:00	29.7590984662
2017-01-22 00:00	24.2482304573
2017-01-22 01:00	28.4659572919
2017-01-22 02:00	35.9126067797
2017-01-22 03:00	35.5233382209
2017-01-22 04:00	35.9641531308
2017-01-22 05:00	44.7361274719
2017-01-22 06:00	69.8932406743
2017-01-22 07:00	45.3827104568
2017-01-22 08:00	45.9346878688
2017-01-22 09:00	50.4699402491
2017-01-22 10:00	52.8658011206
2017-01-22 11:00	98.2102168455
2017-01-22 12:00	95.623923111
2017-01-22 13:00	97.0787460327
2017-01-22 14:00	102.549553553
2017-01-22 15:00	138.630454636
2017-01-22 16:00	97.7126603444
2017-01-22 17:00	146.581604894
2017-01-22 18:00	132.3328022
2017-01-22 19:00	159.540291595
2017-01-22 20:00	213.204831696
2017-01-22 21:00	225.818055725
2017-01-22 22:00	205.60087382
2017-01-22 23:00	161.50366745
2017-01-23 00:00	119.922121557
2017-01-23 01:00	112.659686406
2017-01-23 02:00	150.526422119
2017-01-23 03:00	156.606523934
2017-01-23 04:00	135.014387131
2017-01-23 05:00	135.965512848
2017-01-23 06:00	109.936183294
2017-01-23 07:00	127.224583944
2017-01-23 08:00	101.634268951
2017-01-23 09:00	74.5587406794
2017-01-23 10:00	49.8695976893
2017-01-23 11:00	75.6535474141
2017-01-23 12:00	123.920783106
2017-01-23 13:00	121.021772385
2017-01-23 14:00	115.30119311
2017-01-23 15:00	131.546576818
2017-01-23 16:00	134.151241938
2017-01-23 17:00	167.366405487
2017-01-23 18:00	165.819812775
2017-01-23 19:00	146.420754496
2017-01-23 20:00	190.171006266
2017-01-23 21:00	154.541665904
2017-01-23 22:00	141.256190491
2017-01-23 23:00	133.702336884
2017-01-24 00:00	136.974986903
2017-01-24 01:00	111.519049962
2017-01-24 02:00	133.126839066
2017-01-24 03:00	167.930940272
2017-01-24 04:00	190.525335185
2017-01-24 05:00	191.342397054
2017-01-24 06:00	181.200095367
2017-01-24 07:00	174.400710805
2017-01-24 08:00	136.958088557
2017-01-24 09:00	130.540603765
2017-01-24 10:00	171.186306254
2017-01-24 11:00	102.567589696
2017-01-24 12:00	116.374373627
2017-01-24 13:00	96.8718179067
2017-01-24 14:00	99.6676818848
2017-01-24 15:00	144.829274368
2017-01-24 16:00	144.636704636
2017-01-24 17:00	148.637069448
2017-01-24 18:00	150.173082733
2017-01-24 19:00	142.198057048
2017-01-24 20:00	149.503935242
2017-01-24 21:00	171.407807668
2017-01-24 22:00	203.908258311
2017-01-24 23:00	228.238334401
2017-01-25 00:00	239.166499837
2017-01-25 01:00	234.139925639
2017-01-25 02:00	210.2054245
2017-01-25 03:00	201.139263548
2017-01-25 04:00	190.4349617
2017-01-25 05:00	172.280063375
2017-01-25 06:00	180.839628474
2017-01-25 07:00	129.062936529
2017-01-25 08:00	117.48116773
2017-01-25 09:00	151.604624176
2017-01-25 10:00	153.974870046
2017-01-25 11:00	160.073511759
2017-01-25 12:00	169.811909739
2017-01-25 13:00	163.867651367
2017-01-25 14:00	133.003448105
2017-01-25 15:00	131.335945129
2017-01-25 16:00	127.339261754
2017-01-25 17:00	99.5472483317
2017-01-25 18:00	80.2158318837
2017-01-25 19:00	64.4299107869
2017-01-25 20:00	62.736637942
2017-01-25 21:00	68.9489538829
2017-01-25 22:00	63.8223279953
2017-01-25 23:00	65.870394516
2017-01-26 00:00	71.7736005783
2017-01-26 01:00	74.9649419149
2017-01-26 02:00	74.1677393595
2017-01-26 03:00	75.31305992
2017-01-26 04:00	72.819462204
2017-01-26 05:00	78.1990931193
2017-01-26 06:00	74.8208333333
2017-01-26 07:00	68.2634553909
2017-01-26 08:00	83.7413603465
2017-01-26 09:00	92.1402058919
2017-01-26 10:00	80.6877173106
2017-01-26 11:00	65.0628131866
2017-01-26 12:00	64.8826182683
2017-01-26 13:00	57.8178761164
2017-01-26 14:00	73.2387516658
2017-01-26 15:00	202.857374191
2017-01-26 16:00	239.642314657
2017-01-26 17:00	185.50261205
2017-01-26 18:00	169.346228536
2017-01-26 19:00	300.553787613
2017-01-26 20:00	209.039547221
2017-01-26 21:00	168.28600057
2017-01-26 22:00	146.690662384
2017-01-26 23:00	163.119874064
2017-01-27 00:00	173.679875437
2017-01-27 01:00	172.037715149
2017-01-27 02:00	141.879483287
2017-01-27 03:00	95.9074864881
2017-01-27 04:00	77.256593132
2017-01-27 05:00	121.765737788
2017-01-27 06:00	145.346627426
2017-01-27 07:00	89.6343013763
2017-01-27 08:00	63.2094778061
2017-01-27 09:00	43.4557828267
2017-01-27 10:00	35.4644592285
2017-01-27 11:00	36.542432944
2017-01-27 12:00	66.558629926
2017-01-27 13:00	95.841346995
2017-01-27 14:00	138.033307648
2017-01-27 15:00	135.733486938
2017-01-27 16:00	328.342162069
2017-01-27 17:00	315.717249807
2017-01-27 18:00	297.68355306
2017-01-27 19:00	349.171247609
2017-01-27 20:00	239.635844167
2017-01-27 21:00	390.383403269
2017-01-27 22:00	174.100972748
2017-01-27 23:00	146.060245641
2017-01-28 00:00	163.505370331
2017-01-28 01:00	217.544797262
2017-01-28 02:00	215.219965871
2017-01-28 03:00	250.034255981
2017-01-28 04:00	185.518929291
2017-01-28 05:00	202.971977997
2017-01-28 06:00	133.411541367
2017-01-28 07:00	126.260140228
2017-01-28 08:00	123.065735118
2017-01-28 09:00	155.20187149
2017-01-28 10:00	205.748167419
2017-01-28 11:00	268.53172226
2017-01-28 12:00	320.679525757
2017-01-28 13:00	308.992937724
2017-01-28 14:00	329.276381938
2017-01-28 15:00	339.272136943
2017-01-28 16:00	290.85698878
2017-01-28 17:00	276.437307739
2017-01-28 18:00	323.151846313
2017-01-28 19:00	261.37153244
2017-01-28 20:00	223.338294983
2017-01-28 21:00	294.03019104
2017-01-28 22:00	264.865300751
2017-01-28 23:00	186.27138443
2017-01-29 00:00	164.336240896
2017-01-29 01:00	160.135673777
2017-01-29 02:00	148.858958944
2017-01-29 03:00	146.515375687
2017-01-29 04:00	169.570928192
2017-01-29 05:00	162.991305033
2017-01-29 06:00	180.852659353
2017-01-29 07:00	205.638901265
2017-01-29 08:00	175.854873912
2017-01-29 09:00	215.736397552
2017-01-29 10:00	220.179587555
2017-01-29 11:00	239.123957062
2017-01-29 12:00	230.780531057
2017-01-29 13:00	248.528393555
2017-01-29 14:00	255.33115921
2017-01-29 15:00	295.379573568
2017-01-29 16:00	331.574349467
2017-01-29 17:00	341.547093201
2017-01-29 18:00	346.634875997
2017-01-29 19:00	254.668234253
2017-01-29 20:00	281.694307963
2017-01-29 21:00	295.559359741
2017-01-29 22:00	260.404087321
2017-01-29 23:00	238.397966258
2017-01-30 00:00	266.602863057
2017-01-30 01:00	295.629300944
2017-01-30 02:00	331.101157125
2017-01-30 03:00	285.670779471
2017-01-30 04:00	285.47969106
2017-01-30 05:00	118.428514353
2017-01-30 06:00	136.783531952
2017-01-30 07:00	117.340424093
2017-01-30 08:00	78.3173617045
2017-01-30 09:00	71.8716663996
2017-01-30 10:00	141.674077225
2017-01-30 11:00	172.913602702
2017-01-30 12:00	145.007049052
2017-01-30 13:00	160.642021815
2017-01-30 14:00	235.264872233
2017-01-30 15:00	395.373620605
2017-01-30 16:00	388.188874817
2017-01-30 17:00	255.921566518
2017-01-30 18:00	285.056776174
2017-01-30 19:00	329.894770304
2017-01-30 20:00	304.704549917
2017-01-30 21:00	258.924537404
2017-01-30 22:00	273.422010549
2017-01-30 23:00	275.706243896
2017-01-31 00:00	275.065444183
2017-01-31 01:00	278.798502604
2017-01-31 02:00	270.501380157
2017-01-31 03:00	201.529354031
2017-01-31 04:00	106.919783656
2017-01-31 05:00	106.829006958
2017-01-31 06:00	115.861945343
2017-01-31 07:00	107.523258972
2017-01-31 08:00	92.1771776835
2017-01-31 09:00	105.560009257
2017-01-31 10:00	124.330561956
2017-01-31 11:00	125.08138415
2017-01-31 12:00	208.563739268
2017-01-31 13:00	181.634245046
2017-01-31 14:00	153.913651276
2017-01-31 15:00	145.053997548
2017-01-31 16:00	101.832344945
2017-01-31 17:00	98.9867567698
2017-01-31 18:00	125.991464615
2017-01-31 19:00	146.712108485
2017-01-31 20:00	159.943902842
2017-01-31 21:00	156.876871745
2017-01-31 22:00	163.518867238
2017-01-31 23:00	193.120478145
2017-02-01 00:00	196.541623942
2017-02-01 01:00	192.493246206
2017-02-01 02:00	208.634173075
2017-02-01 03:00	156.321089514
2017-02-01 04:00	174.12378362
2017-02-01 05:00	197.625313695
2017-02-01 06:00	113.021423086
2017-02-01 07:00	95.9730311076
2017-02-01 08:00	79.0758542379
2017-02-01 09:00	118.094086075
2017-02-01 10:00	163.120190938
2017-02-01 11:00	135.615825017
2017-02-01 12:00	137.567188644
2017-02-01 13:00	158.371067556
2017-02-01 14:00	216.079901123
2017-02-01 15:00	259.393525441
2017-02-01 16:00	242.21416448
2017-02-01 17:00	143.241226832
2017-02-01 18:00	184.310633723
2017-02-01 19:00	172.793247223
2017-02-01 20:00	157.157740021
2017-02-01 21:00	169.163810476
2017-02-01 22:00	153.600801341
2017-02-01 23:00	176.671220144
2017-02-02 00:00	208.566598256
2017-02-02 01:00	204.778403727
2017-02-02 02:00	183.045491282
2017-02-02 03:00	188.690207788
2017-02-02 04:00	190.069715118
2017-02-02 05:00	199.079762777
2017-02-02 06:00	264.382646688
2017-02-02 07:00	211.43664271
2017-02-02 08:00	139.198803584
2017-02-02 09:00	86.7465211233
2017-02-02 10:00	58.7945654551
2017-02-02 11:00	73.0248629888
2017-02-02 12:00	70.4911124547
2017-02-02 13:00	93.7722938538
2017-02-02 14:00	140.181765111
2017-02-02 15:00	227.032095591
2017-02-02 16:00	314.492857361
2017-02-02 17:00	306.394970449
2017-02-02 18:00	296.172738647
2017-02-02 19:00	263.529069265
2017-02-02 20:00	261.384816742
2017-02-02 21:00	234.045824178
2017-02-02 22:00	193.632896423
2017-02-02 23:00	209.738112386
2017-02-03 00:00	206.23917923
2017-02-03 01:00	212.32110672
2017-02-03 02:00	222.523546092
2017-02-03 03:00	237.323690217
2017-02-03 04:00	196.467492294
2017-02-03 05:00	111.83948911
2017-02-03 06:00	109.290887324
2017-02-03 07:00	163.268280411
2017-02-03 08:00	146.848151652
2017-02-03 09:00	106.05436554
2017-02-03 10:00	111.219290797
2017-02-03 11:00	107.556553523
2017-02-03 12:00	117.690571594
2017-02-03 13:00	149.693134181
2017-02-03 14:00	193.334497579
2017-02-03 15:00	187.216460673
2017-02-03 16:00	239.574663544
2017-02-03 17:00	243.786177572
2017-02-03 18:00	200.029397837
2017-02-03 19:00	181.887242762
2017-02-03 20:00	141.090173721
2017-02-03 21:00	138.14626681
2017-02-03 22:00	135.310482534
2017-02-03 23:00	142.984617742
2017-02-04 00:00	139.42488238
2017-02-04 01:00	126.486215846
2017-02-04 02:00	112.363657379
2017-02-04 03:00	108.497589241
2017-02-04 04:00	84.6308602651
2017-02-04 05:00	77.024535497
2017-02-04 06:00	63.2275754293
2017-02-04 07:00	56.132948494
2017-02-04 08:00	55.4294302622
2017-02-04 09:00	72.6567879359
2017-02-04 10:00	74.5052165985
2017-02-04 11:00	91.9898084005
2017-02-04 12:00	81.0332097371
2017-02-04 13:00	103.84291509
2017-02-04 14:00	120.089452489
2017-02-04 15:00	127.556364059
2017-02-04 16:00	157.818688965
2017-02-04 17:00	153.27567838
2017-02-04 18:00	123.662600454
2017-02-04 19:00	129.141907756
2017-02-04 20:00	158.80838623
2017-02-04 21:00	157.040356445
2017-02-04 22:00	147.667797979
2017-02-04 23:00	146.423516337
2017-02-05 00:00	126.979756419
2017-02-05 01:00	121.585645294
2017-02-05 02:00	112.497202682
2017-02-05 03:00	61.0505984076
2017-02-05 04:00	52.0055880229
2017-02-05 05:00	40.3168845812
2017-02-05 06:00	46.6116161346
2017-02-05 07:00	51.424712499
2017-02-05 08:00	45.8621705373
2017-02-05 09:00	67.3497357686
2017-02-05 10:00	51.5763727506
2017-02-05 11:00	43.1196825027
2017-02-05 12:00	47.7885726929
2017-02-05 13:00	49.7770800591
2017-02-05 14:00	29.3334671656
2017-02-05 15:00	30.4081093152
2017-02-05 16:00	27.2894213994
2017-02-05 17:00	25.5069666545
2017-02-05 18:00	24.8262863477
2017-02-05 19:00	30.2393445333
2017-02-05 20:00	33.2661647797
2017-02-05 21:00	44.8561912537
2017-02-05 22:00	48.7346048673
2017-02-05 23:00	62.4703801473
2017-02-06 00:00	71.0505802155
2017-02-06 01:00	62.6920634588
2017-02-06 02:00	46.1610230764
2017-02-06 03:00	46.158131435
2017-02-06 04:00	46.3052066803
2017-02-06 05:00	40.4501157125
2017-02-06 06:00	43.036792628
2017-02-06 07:00	42.541425705
2017-02-06 08:00	45.890594101
2017-02-06 09:00	53.2656130473
2017-02-06 10:00	46.8776446025
2017-02-06 11:00	49.5958066305
2017-02-06 12:00	51.962940534
2017-02-06 13:00	57.8886731466
2017-02-06 14:00	56.0650945663
2017-02-06 15:00	50.7832127253
2017-02-06 16:00	41.0695977529
2017-02-06 17:00	50.1172641754
2017-02-06 18:00	51.3633757273
2017-02-06 19:00	54.9304468155
2017-02-06 20:00	55.1179072062
2017-02-06 21:00	58.7882499695
2017-02-06 22:00	60.4624738693
2017-02-06 23:00	57.2296850204
2017-02-07 00:00	55.7259791056
2017-02-07 01:00	52.4967950185
2017-02-07 02:00	43.5576364835
2017-02-07 03:00	46.9075608981
2017-02-07 04:00	44.1375384649
2017-02-07 05:00	36.1269109408
2017-02-07 06:00	29.7022540092
2017-02-07 07:00	26.0470265388
2017-02-07 08:00	24.1029238701
2017-02-07 09:00	26.9509830793
2017-02-07 10:00	24.7318155607
2017-02-07 11:00	25.0231220881
2017-02-07 12:00	24.9627175331
2017-02-07 13:00	21.3813943863
2017-02-07 14:00	24.0858327548
2017-02-07 15:00	28.4126835505
2017-02-07 16:00	26.88336881
2017-02-07 17:00	27.8399183909
2017-02-07 18:00	32.94610068
2017-02-07 19:00	37.5225483894
2017-02-07 20:00	40.5102152189
2017-02-07 21:00	38.4034669876
2017-02-07 22:00	35.2446532885
2017-02-07 23:00	28.5138215701
2017-02-08 00:00	25.5932892481
2017-02-08 01:00	23.0680189133
2017-02-08 02:00	21.4904669126
2017-02-08 03:00	19.2101357024
2017-02-08 04:00	18.795356067
2017-02-08 05:00	17.7663706938
2017-02-08 06:00	16.7974777699
2017-02-08 07:00	20.2183433374
2017-02-08 08:00	20.1317468802
2017-02-08 09:00	20.456489404
2017-02-08 10:00	19.7675958316
2017-02-08 11:00	20.4256223996
2017-02-08 12:00	22.4209875107
2017-02-08 13:00	22.3922663689
2017-02-08 14:00	22.5317869186
2017-02-08 15:00	26.6660959562
2017-02-08 16:00	30.1919685682
2017-02-08 17:00	32.1907861074
2017-02-08 18:00	35.9206900279
2017-02-08 19:00	42.4705528895
2017-02-08 20:00	36.2539709409
2017-02-08 21:00	32.0717461268
2017-02-08 22:00	31.9383340836
2017-02-08 23:00	32.2970820427
2017-02-09 00:00	31.5572450002
2017-02-09 01:00	29.9006291707
2017-02-09 02:00	31.6420414925
2017-02-09 03:00	31.0469243609
2017-02-09 04:00	31.599762249
2017-02-09 05:00	30.11852506
2017-02-09 06:00	30.770888265
2017-02-09 07:00	30.6769847234
2017-02-09 08:00	34.3891966184
2017-02-09 09:00	38.7036221822
2017-02-09 10:00	34.662790362
2017-02-09 11:00	37.9399029096
2017-02-09 12:00	36.3198761622
2017-02-09 13:00	36.2647398631
2017-02-09 14:00	32.9782471975
2017-02-09 15:00	42.4124185244
2017-02-09 16:00	46.5769919713
2017-02-09 17:00	46.5115251541
2017-02-09 18:00	51.4598429998
2017-02-09 19:00	47.2893222809
2017-02-09 20:00	41.4142017047
2017-02-09 21:00	46.4460720062
2017-02-09 22:00	47.7103776932
2017-02-09 23:00	43.1389891942
2017-02-10 00:00	46.258809789
2017-02-10 01:00	43.70251592
2017-02-10 02:00	39.7631191254
2017-02-10 03:00	40.58976415
2017-02-10 04:00	59.8438218435
2017-02-10 05:00	57.0985567729
2017-02-10 06:00	61.2228415807
2017-02-10 07:00	70.4843405406
2017-02-10 08:00	78.300564448
2017-02-10 09:00	77.6285402934
2017-02-10 10:00	76.0440373739
2017-02-10 11:00	87.2464332581
2017-02-10 12:00	84.8290658315
2017-02-10 13:00	82.6989665985
2017-02-10 14:00	66.6167094549
2017-02-10 15:00	61.8411775589
2017-02-10 16:00	62.9625909805
2017-02-10 17:00	55.9478180567
2017-02-10 18:00	48.9866332372
2017-02-10 19:00	37.7918636322
2017-02-10 20:00	39.3030830383
2017-02-10 21:00	55.3823143641
2017-02-10 22:00	46.7709831874
2017-02-10 23:00	42.2826552709
2017-02-11 00:00	44.0343472163
2017-02-11 01:00	39.3429583867
2017-02-11 02:00	38.7158712387
2017-02-11 03:00	37.5375259662
2017-02-11 04:00	39.1962503433
2017-02-11 05:00	40.8484752655
2017-02-11 06:00	47.5661907196
2017-02-11 07:00	57.5879368464
2017-02-11 08:00	62.6612592697
2017-02-11 09:00	67.7223743439
2017-02-11 10:00	73.1492368698
2017-02-11 11:00	82.9359802246
2017-02-11 12:00	77.2286791484
2017-02-11 13:00	92.70692571
2017-02-11 14:00	90.0817586263
2017-02-11 15:00	87.0018454234
2017-02-11 16:00	88.7061100006
2017-02-11 17:00	91.0176418304
2017-02-11 18:00	93.2130252838
2017-02-11 19:00	89.8131481171
2017-02-11 20:00	84.8126594543
2017-02-11 21:00	87.7816549937
2017-02-11 22:00	83.1233081818
2017-02-11 23:00	73.2673842112
2017-02-12 00:00	68.7243809382
2017-02-12 01:00	68.2154115041
2017-02-12 02:00	65.8495861053
2017-02-12 03:00	56.3843709354
2017-02-12 04:00	49.0967199326
2017-02-12 05:00	45.29919192
2017-02-12 06:00	47.1827882466
2017-02-12 07:00	54.299675341
2017-02-12 08:00	59.0232589722
2017-02-12 09:00	59.1140420278
2017-02-12 10:00	67.761210378
2017-02-12 11:00	76.071602567
2017-02-12 12:00	64.1487734611
2017-02-12 13:00	63.0581668218
2017-02-12 14:00	58.3591223399
2017-02-12 15:00	65.2229589462
2017-02-12 16:00	69.5546880086
2017-02-12 17:00	67.7976391474
2017-02-12 18:00	71.3687501272
2017-02-12 19:00	61.8458128611
2017-02-12 20:00	86.194581604
2017-02-12 21:00	83.2782377879
2017-02-12 22:00	75.4444109599
2017-02-12 23:00	71.9208966573
2017-02-13 00:00	69.7176120122
2017-02-13 01:00	65.7791294098
2017-02-13 02:00	58.8848726908
2017-02-13 03:00	59.7676738213
2017-02-13 04:00	57.8396062215
2017-02-13 05:00	57.1003795624
2017-02-13 06:00	59.8995014826
2017-02-13 07:00	66.6102736155
2017-02-13 08:00	75.534493955
2017-02-13 09:00	73.8634554545
2017-02-13 10:00	69.5457371394
2017-02-13 11:00	76.0480664571
2017-02-13 12:00	77.848307546
2017-02-13 13:00	85.3560568387
2017-02-13 14:00	94.3148230235
2017-02-13 15:00	88.3779572805
2017-02-13 16:00	106.820602036
2017-02-13 17:00	109.82894783
2017-02-13 18:00	139.349792226
2017-02-13 19:00	134.738536962
2017-02-13 20:00	148.79368159
2017-02-13 21:00	154.561476644
2017-02-13 22:00	171.765762329
2017-02-13 23:00	173.054037221
2017-02-14 00:00	152.984402593
2017-02-14 01:00	129.445445251
2017-02-14 02:00	119.348232905
2017-02-14 03:00	124.556860036
2017-02-14 04:00	94.7171787262
2017-02-14 05:00	89.9153301239
2017-02-14 06:00	87.9294474284
2017-02-14 07:00	96.416594696
2017-02-14 08:00	111.192996724
2017-02-14 09:00	117.117442576
2017-02-14 10:00	123.46153183
2017-02-14 11:00	102.668564097
2017-02-14 12:00	110.717967606
2017-02-14 13:00	115.728505707
2017-02-14 14:00	112.624210739
2017-02-14 15:00	156.603553263
2017-02-14 16:00	178.270579104
2017-02-14 17:00	182.894829305
2017-02-14 18:00	204.26656545
2017-02-14 19:00	251.455202947
2017-02-14 20:00	204.273810323
2017-02-14 21:00	219.095527903
2017-02-14 22:00	162.556349691
2017-02-14 23:00	164.020989736
2017-02-15 00:00	117.368385696
2017-02-15 01:00	59.852845489
2017-02-15 02:00	80.1202922884
2017-02-15 03:00	101.605524918
2017-02-15 04:00	97.3640440644
2017-02-15 05:00	96.1644273122
2017-02-15 06:00	91.7520179749
2017-02-15 07:00	102.505848567
2017-02-15 08:00	54.5996191343
2017-02-15 09:00	39.2709825834
2017-02-15 10:00	50.5240691503
2017-02-15 11:00	42.5849994024
2017-02-15 12:00	47.8090403239
2017-02-15 13:00	60.5032559077
2017-02-15 14:00	64.9701290766
2017-02-15 15:00	197.400852331
2017-02-15 16:00	250.743459574
2017-02-15 17:00	228.696152496
2017-02-15 18:00	233.620537821
2017-02-15 19:00	215.715203094
2017-02-15 20:00	228.704137166
2017-02-15 21:00	215.977202098
2017-02-15 22:00	203.950626373
2017-02-15 23:00	155.001153437
2017-02-16 00:00	90.455607605
2017-02-16 01:00	82.0334973017
2017-02-16 02:00	78.6319953918
2017-02-16 03:00	57.2042715138
2017-02-16 04:00	65.244731458
2017-02-16 05:00	70.2816380183
2017-02-16 06:00	74.48081309
2017-02-16 07:00	78.0351786296
2017-02-16 08:00	70.8242466609
2017-02-16 09:00	57.0435513179
2017-02-16 10:00	66.5272563299
2017-02-16 11:00	63.1044914881
2017-02-16 12:00	59.4100187302
2017-02-16 13:00	55.5253470739
2017-02-16 14:00	63.2907313029
2017-02-16 15:00	80.7163614909
2017-02-16 16:00	93.5825869242
2017-02-16 17:00	112.528067652
2017-02-16 18:00	105.41048851
2017-02-16 19:00	117.532298479
2017-02-16 20:00	106.022721227
2017-02-16 21:00	100.084637324
2017-02-16 22:00	100.070080439
2017-02-16 23:00	103.459914411
2017-02-17 00:00	97.6680978139
2017-02-17 01:00	92.8758805593
2017-02-17 02:00	81.6920219421
2017-02-17 03:00	101.388350147
2017-02-17 04:00	89.7953703562
2017-02-17 05:00	85.8855796814
2017-02-17 06:00	61.7764083862
2017-02-17 07:00	67.8223156611
2017-02-17 08:00	79.1478190104
2017-02-17 09:00	81.449067688
2017-02-17 10:00	104.571062469
2017-02-17 11:00	138.404526265
2017-02-17 12:00	134.249168269
2017-02-17 13:00	94.6675293719
2017-02-17 14:00	56.4081843694
2017-02-17 15:00	73.5348360697
2017-02-17 16:00	92.9567749023
2017-02-17 17:00	167.179505666
2017-02-17 18:00	170.665532939
2017-02-17 19:00	217.834392548
2017-02-17 20:00	203.085580444
2017-02-17 21:00	165.417410405
2017-02-17 22:00	102.993075816
2017-02-17 23:00	96.9800539653
2017-02-18 00:00	84.4302003225
2017-02-18 01:00	86.402194341
2017-02-18 02:00	74.0996478399
2017-02-18 03:00	72.2034482222
2017-02-18 04:00	81.9049705505
2017-02-18 05:00	62.1573216756
2017-02-18 06:00	62.9206212362
2017-02-18 07:00	46.8852560997
2017-02-18 08:00	34.4719320297
2017-02-18 09:00	26.8840588888
2017-02-18 10:00	23.318942674
2017-02-18 11:00	20.4486711184
2017-02-18 12:00	23.8424205303
2017-02-18 13:00	36.8153024038
2017-02-18 14:00	38.8884612537
2017-02-18 15:00	50.5162110011
2017-02-18 16:00	62.2352129618
2017-02-18 17:00	66.3907942454
2017-02-18 18:00	41.1867828051
2017-02-18 19:00	57.3518094063
2017-02-18 20:00	52.2661744436
2017-02-18 21:00	51.0600347201
2017-02-18 22:00	40.350443395
2017-02-18 23:00	53.1321860631
2017-02-19 00:00	48.4117342313
2017-02-19 01:00	50.8668827693
2017-02-19 02:00	47.706493028
2017-02-19 03:00	40.1906491619
2017-02-19 04:00	50.651649793
2017-02-19 05:00	69.1324533463
2017-02-19 06:00	62.953782018
2017-02-19 07:00	54.9154891968
2017-02-19 08:00	33.8244587262
2017-02-19 09:00	17.2544796785
2017-02-19 10:00	23.281320254
2017-02-19 11:00	25.0905058543
2017-02-19 12:00	23.8475091139
2017-02-19 13:00	13.8298981031
2017-02-19 14:00	9.48298838933
2017-02-19 15:00	11.303005298
2017-02-19 16:00	19.8500852267
2017-02-19 17:00	20.6456872463
2017-02-19 18:00	13.6766069253
2017-02-19 19:00	6.13730626106
2017-02-19 20:00	6.54202122291
2017-02-19 21:00	7.21931725343
2017-02-19 22:00	10.0580998023
2017-02-19 23:00	12.8742874622
2017-02-20 00:00	15.4517693679
2017-02-20 01:00	15.2987935384
2017-02-20 02:00	16.2883537769
2017-02-20 03:00	19.8604624958
2017-02-20 04:00	20.2219320138
2017-02-20 05:00	22.2973528862
2017-02-20 06:00	18.3374533335
2017-02-20 07:00	15.5143093586
2017-02-20 08:00	14.3441364606
2017-02-20 09:00	18.6167352041
2017-02-20 10:00	16.0985394637
2017-02-20 11:00	13.4043596665
2017-02-20 12:00	10.897025458
2017-02-20 13:00	8.84255996545
2017-02-20 14:00	9.85740739504
2017-02-20 15:00	8.05357618332
2017-02-20 16:00	9.38756985664
2017-02-20 17:00	10.9965555588
2017-02-20 18:00	14.5985362371
2017-02-20 19:00	16.2804120223
2017-02-20 20:00	15.698311615
2017-02-20 21:00	13.8741523266
2017-02-20 22:00	9.55492266019
2017-02-20 23:00	8.29392119646
2017-02-21 00:00	6.35168158611
2017-02-21 01:00	4.17709636887
2017-02-21 02:00	3.84877085487
2017-02-21 03:00	3.45533072544
2017-02-21 04:00	3.84997316658
2017-02-21 05:00	4.34192784429
2017-02-21 06:00	7.21615337531
2017-02-21 07:00	8.89727123578
2017-02-21 08:00	11.7499517918
2017-02-21 09:00	12.9809197903
2017-02-21 10:00	12.1327361822
2017-02-21 11:00	11.9549475988
2017-02-21 12:00	11.269815437
2017-02-21 13:00	7.87069916328
2017-02-21 14:00	7.34487675031
2017-02-21 15:00	13.3319347461
2017-02-21 16:00	13.6618741592
2017-02-21 17:00	11.7565321843
2017-02-21 18:00	16.7285365423
2017-02-21 19:00	14.2714072386
2017-02-21 20:00	17.7814814091
2017-02-21 21:00	18.1187777042
2017-02-21 22:00	23.4800533295
2017-02-21 23:00	26.2262349765
2017-02-22 00:00	22.9248401324
2017-02-22 01:00	20.0400756836
2017-02-22 02:00	16.9205073039
2017-02-22 03:00	15.5775544068
2017-02-22 04:00	13.2069313685
2017-02-22 05:00	11.8716439803
2017-02-22 06:00	8.20996906757
2017-02-22 07:00	9.49907588959
2017-02-22 08:00	10.7807866096
2017-02-22 09:00	10.6048782269
2017-02-22 10:00	5.68756609559
2017-02-22 11:00	2.02101264298
2017-02-22 12:00	2.25947118004
2017-02-22 13:00	2.32476721505
2017-02-22 14:00	2.80091506243
2017-02-22 15:00	3.16716526548
2017-02-22 16:00	3.47659478982
2017-02-22 17:00	3.51063072681
2017-02-22 18:00	2.85378812551
2017-02-22 19:00	2.64441345235
2017-02-22 20:00	3.01924676498
2017-02-22 21:00	2.90208332737
2017-02-22 22:00	3.31501045426
2017-02-22 23:00	2.04513888955
2017-02-23 00:00	6.94172561169
2017-02-23 01:00	2.18294012447
2017-02-23 02:00	3.2451388816
2017-02-23 03:00	2.41498557592
2017-02-23 04:00	1.2943092155
2017-02-23 05:00	2.53753274481
2017-02-23 06:00	2.32291470269
2017-02-23 07:00	4.02431758841
2017-02-23 08:00	9.25012771289
2017-02-23 09:00	7.32792312304
2017-02-23 10:00	8.72697813511
2017-02-23 11:00	7.91527779102
2017-02-23 12:00	19.2564722459
2017-02-23 13:00	29.0101102829
2017-02-23 14:00	36.9306113561
2017-02-23 15:00	40.1487935066
2017-02-23 16:00	25.4961722851
2017-02-23 17:00	15.3980213801
2017-02-23 18:00	8.80461979707
2017-02-23 19:00	7.75206044515
2017-02-23 20:00	7.68738780022
2017-02-23 21:00	6.5206499815
2017-02-23 22:00	5.19268488884
2017-02-23 23:00	4.09135651191
2017-02-24 00:00	3.99424231847
2017-02-24 01:00	5.0944444259
2017-02-24 02:00	5.95312254031
2017-02-24 03:00	1.14477283874
2017-02-24 04:00	0.354704082819
2017-02-24 05:00	0.531983568085
2017-02-24 06:00	1.35927359263
2017-02-24 07:00	1.24843505857
2017-02-24 08:00	2.31888318857
2017-02-24 09:00	1.25581754297
2017-02-24 10:00	2.29210890134
2017-02-24 11:00	1.03976591248
2017-02-24 12:00	0.424176080587
2017-02-24 13:00	0.889517325427
2017-02-24 14:00	1.27792449196
2017-02-24 15:00	2.53999458452
2017-02-24 16:00	5.66711965799
2017-02-24 17:00	4.45155518055
2017-02-24 18:00	6.92329579592
2017-02-24 19:00	11.0628075361
2017-02-24 20:00	18.0759511948
2017-02-24 21:00	17.4853918711
2017-02-24 22:00	16.3587083181
2017-02-24 23:00	16.7656395594
2017-02-25 00:00	15.9697093805
2017-02-25 01:00	17.9125552813
2017-02-25 02:00	16.9825378418
2017-02-25 03:00	17.9148335039
2017-02-25 04:00	9.46468609669
2017-02-25 05:00	7.87530200481
2017-02-25 06:00	11.0843342225
2017-02-25 07:00	11.3159629663
2017-02-25 08:00	13.400610884
2017-02-25 09:00	16.7385371367
2017-02-25 10:00	12.2761280855
2017-02-25 11:00	16.4144310077
2017-02-25 12:00	13.0085029602
2017-02-25 13:00	9.30481458108
2017-02-25 14:00	3.97373455167
2017-02-25 15:00	8.44925021331
2017-02-25 16:00	9.53067352772
2017-02-25 17:00	14.9411996206
2017-02-25 18:00	16.9876875877
2017-02-25 19:00	22.0876370748
2017-02-25 20:00	21.1215863705
2017-02-25 21:00	32.1862381935
2017-02-25 22:00	29.2790448666
2017-02-25 23:00	18.4744806449
2017-02-26 00:00	13.1570388714
2017-02-26 01:00	7.90894825459
2017-02-26 02:00	4.96400992076
2017-02-26 03:00	4.98169273755
2017-02-26 04:00	3.72584981521
2017-02-26 05:00	2.40843512019
2017-02-26 06:00	2.82227324049
2017-02-26 07:00	3.94479723573
2017-02-26 08:00	5.23051316738
2017-02-26 09:00	6.91154554685
2017-02-26 10:00	8.96810521285
2017-02-26 11:00	5.02251868248
2017-02-26 12:00	1.8376475205
2017-02-26 13:00	2.15053893129
2017-02-26 14:00	2.57698820035
2017-02-26 15:00	1.40931098064
2017-02-26 16:00	5.21244272788
2017-02-26 17:00	3.44101849993
2017-02-26 18:00	5.72969508171
2017-02-26 19:00	6.0744000872
2017-02-26 20:00	6.74990158081
2017-02-26 21:00	5.96196163098
2017-02-26 22:00	6.57650151253
2017-02-26 23:00	5.96588746707
2017-02-27 00:00	7.06417523225
2017-02-27 01:00	7.53946729501
2017-02-27 02:00	8.16336365541
2017-02-27 03:00	9.18417531353
2017-02-27 04:00	6.18994837602
2017-02-27 05:00	5.38113972743
2017-02-27 06:00	4.71047421694
2017-02-27 07:00	5.60880639553
2017-02-27 08:00	4.81875046094
2017-02-27 09:00	3.72940598031
2017-02-27 10:00	6.03063283364
2017-02-27 11:00	5.03634332021
2017-02-27 12:00	3.90134342313
2017-02-27 13:00	4.15327395995
2017-02-27 14:00	5.99716525781
2017-02-27 15:00	16.7078527212
2017-02-27 16:00	60.6213539441
2017-02-27 17:00	22.1414938529
2017-02-27 18:00	18.9551300367
2017-02-27 19:00	13.7904792786
2017-02-27 20:00	6.59977501233
2017-02-27 21:00	11.4103710254
2017-02-27 22:00	14.853953282
2017-02-27 23:00	12.6981045723
2017-02-28 00:00	11.4585902532
2017-02-28 01:00	17.4892740726
2017-02-28 02:00	23.3493914127
2017-02-28 03:00	30.9989236634
2017-02-28 04:00	30.5461353938
2017-02-28 05:00	32.0368161837
2017-02-28 06:00	35.3309224129
2017-02-28 07:00	21.4750649134
2017-02-28 08:00	18.1598457972
2017-02-28 09:00	7.71094055971
2017-02-28 10:00	5.83120046854
2017-02-28 11:00	3.17569443782
2017-02-28 12:00	3.1801876684
2017-02-28 13:00	4.24554557006
2017-02-28 14:00	4.96998237769
2017-02-28 15:00	9.05055429935
2017-02-28 16:00	20.9280760093
2017-02-28 17:00	25.2327610175
2017-02-28 18:00	26.7288718383
2017-02-28 19:00	29.9569951375
2017-02-28 20:00	33.7904846004
2017-02-28 21:00	36.0383803368
2017-02-28 22:00	18.3354357799
2017-02-28 23:00	10.8485873381
2017-03-01 00:00	6.4127182881
2017-03-01 01:00	1.91669323792
2017-03-01 02:00	3.12995696714
2017-03-01 03:00	6.34467585612
2017-03-01 04:00	5.90410411358
2017-03-01 05:00	4.56251816551
2017-03-01 06:00	6.18162448804
2017-03-01 07:00	8.43821772734
2017-03-01 08:00	11.5540903886
2017-03-01 09:00	12.9767605941
2017-03-01 10:00	13.4813016335
2017-03-01 11:00	9.76053148111
2017-03-01 12:00	8.65038920285
2017-03-01 13:00	6.59336449091
2017-03-01 14:00	4.54913395059
2017-03-01 15:00	4.87258212964
2017-03-01 16:00	6.72416665951
2017-03-01 17:00	20.0595896721
2017-03-01 18:00	8.1372392416
2017-03-01 19:00	12.1490761677
2017-03-01 20:00	13.8695587953
2017-03-01 21:00	8.91543469429
2017-03-01 22:00	7.92108411789
2017-03-01 23:00	10.3072052558
2017-03-02 00:00	12.3863426208
2017-03-02 01:00	5.13310184876
2017-03-02 02:00	6.78897949855
2017-03-02 03:00	5.91062474662
2017-03-02 04:00	4.69097223282
2017-03-02 05:00	7.00563857953
2017-03-02 06:00	12.4084570408
2017-03-02 07:00	7.12251637777
2017-03-02 08:00	3.62813007236
2017-03-02 09:00	0.891837899045
2017-03-02 10:00	0.409546614516
2017-03-02 11:00	1.36143552363
2017-03-02 12:00	1.24827204552
2017-03-02 13:00	0.63281659993
2017-03-02 14:00	0.795661657816
2017-03-02 15:00	4.19252089659
2017-03-02 16:00	5.36258702079
2017-03-02 17:00	10.3597680887
2017-03-02 18:00	5.91490286986
2017-03-02 19:00	7.43325841824
2017-03-02 20:00	11.024378856
2017-03-02 21:00	9.76893895248
2017-03-02 22:00	8.81561570168
2017-03-02 23:00	4.79312130411
2017-03-03 00:00	6.60773978631
2017-03-03 01:00	6.69113911788
2017-03-03 02:00	6.24842864275
2017-03-03 03:00	6.07117806855
2017-03-03 04:00	6.2528120319
2017-03-03 05:00	6.98647384644
2017-03-03 06:00	6.57607371807
2017-03-03 07:00	5.93727975289
2017-03-03 08:00	8.04825927416
2017-03-03 09:00	5.47874975204
2017-03-03 10:00	2.09511932035
2017-03-03 11:00	1.86267311374
2017-03-03 12:00	2.44726888935
2017-03-03 13:00	2.53194444378
2017-03-03 14:00	2.07267932991
2017-03-03 15:00	10.1943857133
2017-03-03 16:00	33.4916731834
2017-03-03 17:00	161.373162778
2017-03-03 18:00	118.484109497
2017-03-03 19:00	94.8744692485
2017-03-03 20:00	92.7740056356
2017-03-03 21:00	80.7172567368
2017-03-03 22:00	52.4614406648
2017-03-03 23:00	51.5364940008
2017-03-04 00:00	42.3246510506
2017-03-04 01:00	27.640356795
2017-03-04 02:00	23.5700568835
2017-03-04 03:00	18.3794006315
2017-03-04 04:00	14.8040813923
2017-03-04 05:00	13.4211484432
2017-03-04 06:00	13.6745063623
2017-03-04 07:00	15.5209769567
2017-03-04 08:00	14.3097693761
2017-03-04 09:00	29.6050619205
2017-03-04 10:00	13.484601291
2017-03-04 11:00	3.00414847732
2017-03-04 12:00	2.00898813307
2017-03-04 13:00	2.07125346485
2017-03-04 14:00	4.35153847933
2017-03-04 15:00	5.11174361706
2017-03-04 16:00	7.87732702891
2017-03-04 17:00	17.4543296258
2017-03-04 18:00	43.602533404
2017-03-04 19:00	24.9889923096
2017-03-04 20:00	33.6450752196
2017-03-04 21:00	29.9283060074
2017-03-04 22:00	10.7294667164
2017-03-04 23:00	13.1385757287
2017-03-05 00:00	7.11994748513
2017-03-05 01:00	5.85039139986
2017-03-05 02:00	5.06279182037
2017-03-05 03:00	2.9262862448
2017-03-05 04:00	2.20489693681
2017-03-05 05:00	2.42976282537
2017-03-05 06:00	2.06363083025
2017-03-05 07:00	0.767821215279
2017-03-05 08:00	0.657165119921
2017-03-05 09:00	0.710855646742
2017-03-05 10:00	0.98724372834
2017-03-05 11:00	0.982730177479
2017-03-05 12:00	1.09618213524
2017-03-05 13:00	1.01550925984
2017-03-05 14:00	1.37433131983
2017-03-05 15:00	2.59415065746
2017-03-05 16:00	20.3297239423
2017-03-05 17:00	15.2039873719
2017-03-05 18:00	46.6841679891
2017-03-05 19:00	27.8705489159
2017-03-05 20:00	20.0142018795
2017-03-05 21:00	30.1949347814
2017-03-05 22:00	42.2562685649
2017-03-05 23:00	24.8654408455
2017-03-06 00:00	9.73733978271
2017-03-06 01:00	14.042024374
2017-03-06 02:00	4.43954445124
2017-03-06 03:00	2.14550674063
2017-03-06 04:00	3.09068507552
2017-03-06 05:00	5.14487863183
2017-03-06 06:00	5.66597333749
2017-03-06 07:00	11.4190695206
2017-03-06 08:00	8.61947550774
2017-03-06 09:00	9.02227314313
2017-03-06 10:00	11.8568075577
2017-03-06 11:00	15.6557756901
2017-03-06 12:00	13.9149722258
2017-03-06 13:00	11.1227284692
2017-03-06 14:00	15.5513111273
2017-03-06 15:00	10.6352374077
2017-03-06 16:00	8.93085493247
2017-03-06 17:00	9.98984704018
2017-03-06 18:00	16.2349002838
2017-03-06 19:00	27.2335990588
2017-03-06 20:00	42.2984587351
2017-03-06 21:00	44.0947739955
2017-03-06 22:00	31.3798051054
2017-03-06 23:00	24.6449943637
2017-03-07 00:00	23.7048408347
2017-03-07 01:00	18.51827806
2017-03-07 02:00	14.4439235553
2017-03-07 03:00	12.2120189143
2017-03-07 04:00	9.58951535826
2017-03-07 05:00	7.58495620476
2017-03-07 06:00	7.99379439371
2017-03-07 07:00	6.18561157023
2017-03-07 08:00	3.92520012898
2017-03-07 09:00	5.7934891758
2017-03-07 10:00	4.51990740741
2017-03-07 11:00	5.82054557814
2017-03-07 12:00	4.56421088585
2017-03-07 13:00	8.35283320292
2017-03-07 14:00	6.05337441315
2017-03-07 15:00	6.55705100721
2017-03-07 16:00	20.3788885584
2017-03-07 17:00	36.4768367562
2017-03-07 18:00	61.5277451748
2017-03-07 19:00	60.4498337246
2017-03-07 20:00	79.6589921824
2017-03-07 21:00	58.2671394105
2017-03-07 22:00	60.01239241
2017-03-07 23:00	45.6637323944
2017-03-08 00:00	36.9478991146
2017-03-08 01:00	29.2770442544
2017-03-08 02:00	28.8696062537
2017-03-08 03:00	21.5444160785
2017-03-08 04:00	19.8856363128
2017-03-08 05:00	26.6631544276
2017-03-08 06:00	37.5561827842
2017-03-08 07:00	32.6874444511
2017-03-08 08:00	25.7275336124
2017-03-08 09:00	25.444054414
2017-03-08 10:00	27.1184808241
2017-03-08 11:00	24.5651983247
2017-03-08 12:00	24.6822855828
2017-03-08 13:00	24.4288653343
2017-03-08 14:00	29.2852592342
2017-03-08 15:00	62.0439615624
2017-03-08 16:00	98.903351591
2017-03-08 17:00	96.0948622991
2017-03-08 18:00	74.5267167503
2017-03-08 19:00	81.9981840115
2017-03-08 20:00	87.4851851852
2017-03-08 21:00	70.5101556192
2017-03-08 22:00	66.4982100939
2017-03-08 23:00	75.5621902713
2017-03-09 00:00	83.3891590474
2017-03-09 01:00	78.5986763172
2017-03-09 02:00	75.4667840376
2017-03-09 03:00	83.9606743239
2017-03-09 04:00	71.9318009911
2017-03-09 05:00	60.3936293688
2017-03-09 06:00	59.3466848082
2017-03-09 07:00	30.2680473953
2017-03-09 08:00	14.6660601611
2017-03-09 09:00	16.795305343
2017-03-09 10:00	21.2005502765
2017-03-09 11:00	21.5098771536
2017-03-09 12:00	18.8729120219
2017-03-09 13:00	25.957661711
2017-03-09 14:00	30.0998133588
2017-03-09 15:00	28.8229429277
2017-03-09 16:00	30.8989077986
2017-03-09 17:00	45.4226134585
2017-03-09 18:00	46.5023963224
2017-03-09 19:00	60.7046948357
2017-03-09 20:00	72.7058033385
2017-03-09 21:00	81.354375326
2017-03-09 22:00	124.722587804
2017-03-09 23:00	118.708763228
2017-03-10 00:00	103.083833647
2017-03-10 01:00	84.7297111372
2017-03-10 02:00	57.1046994358
2017-03-10 03:00	39.9210938059
2017-03-10 04:00	35.6253325509
2017-03-10 05:00	38.2216684621
2017-03-10 06:00	36.2131618414
2017-03-10 07:00	41.6799599474
2017-03-10 08:00	45.9566320807
2017-03-10 09:00	30.0611215619
2017-03-10 10:00	27.3117300327
2017-03-10 11:00	24.1675302449
2017-03-10 12:00	25.1632661711
2017-03-10 13:00	23.9069542254
2017-03-10 14:00	30.3575770325
2017-03-10 15:00	28.8673398075
2017-03-10 16:00	27.4470666414
2017-03-10 17:00	34.1406374383
2017-03-10 18:00	38.0177004059
2017-03-10 19:00	42.7291862285
2017-03-10 20:00	48.1717396974
2017-03-10 21:00	62.6098787167
2017-03-10 22:00	68.2816673187
2017-03-10 23:00	65.5085289515
2017-03-11 00:00	53.7493915739
2017-03-11 01:00	44.0705236046
2017-03-11 02:00	30.5685380803
2017-03-11 03:00	29.6081132646
2017-03-11 04:00	29.9920404403
2017-03-11 05:00	26.3662238015
2017-03-11 06:00	17.5528015378
2017-03-11 07:00	12.119504827
2017-03-11 08:00	10.6589715487
2017-03-11 09:00	10.4802849504
2017-03-11 10:00	7.66455868009
2017-03-11 11:00	4.1995779918
2017-03-11 12:00	4.79377367069
2017-03-11 13:00	4.25506467904
2017-03-11 14:00	5.73728361417
2017-03-11 15:00	8.70866522086
2017-03-11 16:00	27.8464707199
2017-03-11 17:00	35.6622937524
2017-03-11 18:00	26.527689571
2017-03-11 19:00	49.2543622848
2017-03-11 20:00	28.6624336774
2017-03-11 21:00	24.8661421599
2017-03-11 22:00	24.2520823061
2017-03-11 23:00	22.9843775234
2017-03-12 00:00	25.7564550037
2017-03-12 01:00	31.8223982786
2017-03-12 02:00	34.6929341475
2017-03-12 03:00	36.5220743501
2017-03-12 04:00	35.1550721375
2017-03-12 05:00	36.0208887585
2017-03-12 06:00	33.3627396992
2017-03-12 07:00	33.6044214615
2017-03-12 08:00	31.1259951962
2017-03-12 09:00	25.071843172
2017-03-12 10:00	21.1458106899
2017-03-12 11:00	21.2186649195
2017-03-12 12:00	18.9481191181
2017-03-12 13:00	19.9582547734
2017-03-12 14:00	19.1667618407
2017-03-12 15:00	20.9959702214
2017-03-12 16:00	30.224504434
2017-03-12 17:00	26.0794077057
2017-03-12 18:00	26.3976948768
2017-03-12 19:00	34.5455659885
2017-03-12 20:00	31.402528196
2017-03-12 21:00	29.4702040949
2017-03-12 22:00	26.7356555545
2017-03-12 23:00	25.1375358187
2017-03-13 00:00	24.2997613726
2017-03-13 01:00	25.2689561136
2017-03-13 02:00	24.1131621094
2017-03-13 03:00	26.1196312267
2017-03-13 04:00	26.214687797
2017-03-13 05:00	26.2953020827
2017-03-13 06:00	25.754945879
2017-03-13 07:00	26.4108706973
2017-03-13 08:00	30.128157804
2017-03-13 09:00	27.1159037559
2017-03-13 10:00	28.1160560522
2017-03-13 11:00	21.9571104966
2017-03-13 12:00	20.2926278753
2017-03-13 13:00	18.5466777517
2017-03-13 14:00	22.2730212902
2017-03-13 15:00	25.2132747994
2017-03-13 16:00	32.4954714397
2017-03-13 17:00	43.7759748751
2017-03-13 18:00	52.9037877174
2017-03-13 19:00	66.0573130819
2017-03-13 20:00	138.68905838
2017-03-13 21:00	106.488067293
2017-03-13 22:00	88.4975221701
2017-03-13 23:00	108.952188999
2017-03-14 00:00	85.6285211268
2017-03-14 01:00	68.2020171894
2017-03-14 02:00	73.0455007825
2017-03-14 03:00	78.2361111111
2017-03-14 04:00	73.8058104138
2017-03-14 05:00	105.632195488
2017-03-14 06:00	120.556161972
2017-03-14 07:00	79.420269301
2017-03-14 08:00	68.5513013967
2017-03-14 09:00	51.6692912102
2017-03-14 10:00	30.1643355503
2017-03-14 11:00	36.8959742856
2017-03-14 12:00	40.1154455717
2017-03-14 13:00	42.2502314815
2017-03-14 14:00	50.6479883933
2017-03-14 15:00	62.5677067478
2017-03-14 16:00	88.0489077986
2017-03-14 17:00	132.889880021
2017-03-14 18:00	148.175296688
2017-03-14 19:00	139.18081964
2017-03-14 20:00	133.415431012
2017-03-14 21:00	112.947375456
2017-03-14 22:00	85.1221570162
2017-03-14 23:00	65.5640910276
2017-03-15 00:00	79.8315043036
2017-03-15 01:00	69.3251175942
2017-03-15 02:00	53.8370479345
2017-03-15 03:00	62.2620814892
2017-03-15 04:00	56.1022919927
2017-03-15 05:00	37.2529342723
2017-03-15 06:00	34.6859989656
2017-03-15 07:00	37.3467853417
2017-03-15 08:00	56.7470755086
2017-03-15 09:00	56.0877608242
2017-03-15 10:00	68.891270071
2017-03-15 11:00	52.8984151357
2017-03-15 12:00	30.0975580334
2017-03-15 13:00	8.81848238722
2017-03-15 14:00	6.49456181534
2017-03-15 15:00	4.86727026926
2017-03-15 16:00	12.9758823808
2017-03-15 17:00	11.431993349
2017-03-15 18:00	23.1753228593
2017-03-15 19:00	35.3200735489
2017-03-15 20:00	31.6691165384
2017-03-15 21:00	24.2850004645
2017-03-15 22:00	33.5299542754
2017-03-15 23:00	37.0641337689
2017-03-16 00:00	39.2042697905
2017-03-16 01:00	32.8422861242
2017-03-16 02:00	32.2932532728
2017-03-16 03:00	30.6072256243
2017-03-16 04:00	28.038804121
2017-03-16 05:00	22.9375020544
2017-03-16 06:00	18.6025507625
2017-03-16 07:00	15.1650169536
2017-03-16 08:00	8.24295774648
2017-03-16 09:00	7.553754752
2017-03-16 10:00	4.83873167978
2017-03-16 11:00	2.89384897028
2017-03-16 12:00	3.09031873254
2017-03-16 13:00	3.80802360459
2017-03-16 14:00	3.66164209381
2017-03-16 15:00	6.47200007503
2017-03-16 16:00	8.23366512495
2017-03-16 17:00	13.5368055556
2017-03-16 18:00	13.7417560347
2017-03-16 19:00	15.3031139462
2017-03-16 20:00	24.1419182247
2017-03-16 21:00	17.7935709235
2017-03-16 22:00	16.0204978795
2017-03-16 23:00	18.1275734506
2017-03-17 00:00	28.2875666799
2017-03-17 01:00	28.7882230279
2017-03-17 02:00	23.9709933561
2017-03-17 03:00	21.7108906058
2017-03-17 04:00	30.3527040413
2017-03-17 05:00	41.1698505531
2017-03-17 06:00	36.3024530427
2017-03-17 07:00	18.708423014
2017-03-17 08:00	7.97412614959
2017-03-17 09:00	10.7122647669
2017-03-17 10:00	9.52392530602
2017-03-17 11:00	7.12237362531
2017-03-17 12:00	6.26818596766
2017-03-17 13:00	9.66686558978
2017-03-17 14:00	13.597394527
2017-03-17 15:00	11.6014573552
2017-03-17 16:00	9.20467853417
2017-03-17 17:00	12.7175567293
2017-03-17 18:00	27.3860459051
2017-03-17 19:00	36.00961097
2017-03-17 20:00	55.6953214658
2017-03-17 21:00	21.6406313196
2017-03-17 22:00	16.4179896796
2017-03-17 23:00	23.4358828899
2017-03-18 00:00	33.5322568975
2017-03-18 01:00	26.2564754075
2017-03-18 02:00	26.9350554877
2017-03-18 03:00	35.9424904806
2017-03-18 04:00	42.7747236335
2017-03-18 05:00	30.7338728911
2017-03-18 06:00	16.7383764408
2017-03-18 07:00	19.5936002941
2017-03-18 08:00	17.6145833333
2017-03-18 09:00	17.6187733581
2017-03-18 10:00	12.5040025797
2017-03-18 11:00	12.3153463335
2017-03-18 12:00	8.50243906361
2017-03-18 13:00	6.35952253986
2017-03-18 14:00	7.24971943533
2017-03-18 15:00	7.89182521563
2017-03-18 16:00	6.46124987495
2017-03-18 17:00	13.8951745736
2017-03-18 18:00	16.4946447279
2017-03-18 19:00	12.0220332587
2017-03-18 20:00	5.61222707248
2017-03-18 21:00	5.33318447596
2017-03-18 22:00	6.0275462963
2017-03-18 23:00	9.39440858112
2017-03-19 00:00	9.93694900887
2017-03-19 01:00	9.74896183928
2017-03-19 02:00	6.7598232916
2017-03-19 03:00	10.9722338207
2017-03-19 04:00	9.35934237464
2017-03-19 05:00	8.78412920445
2017-03-19 06:00	10.7541519283
2017-03-19 07:00	11.3320507392
2017-03-19 08:00	9.77763512838
2017-03-19 09:00	7.79861111111
2017-03-19 10:00	6.55345266041
2017-03-19 11:00	5.97020480953
2017-03-19 12:00	5.28755019973
2017-03-19 13:00	5.04021909233
2017-03-19 14:00	5.13610570705
2017-03-19 15:00	7.16013712922
2017-03-19 16:00	16.2082338718
2017-03-19 17:00	27.3726656234
2017-03-19 18:00	14.9255221843
2017-03-19 19:00	3.95445388592
2017-03-19 20:00	16.2748630673
2017-03-19 21:00	23.3528906378
2017-03-19 22:00	30.6483823987
2017-03-19 23:00	22.3869200234
2017-03-20 00:00	10.6199963735
2017-03-20 01:00	7.64170525436
2017-03-20 02:00	13.7386265015
2017-03-20 03:00	17.083202004
2017-03-20 04:00	23.8481523463
2017-03-20 05:00	24.2390486437
2017-03-20 06:00	26.1804447053
2017-03-20 07:00	23.5875489045
2017-03-20 08:00	19.8801475265
2017-03-20 09:00	25.4815678572
2017-03-20 10:00	24.7586361842
2017-03-20 11:00	18.1597077072
2017-03-20 12:00	14.4219310727
2017-03-20 13:00	10.4931267463
2017-03-20 14:00	10.8709867015
2017-03-20 15:00	9.45437595129
2017-03-20 16:00	9.85085098363
2017-03-20 17:00	21.8275136933
2017-03-20 18:00	23.887178034
2017-03-20 19:00	35.3457811685
2017-03-20 20:00	55.2788726588
2017-03-20 21:00	48.1800176056
2017-03-20 22:00	42.9288798494
2017-03-20 23:00	27.8728253782
2017-03-21 00:00	18.3791060161
2017-03-21 01:00	10.1917600542
2017-03-21 02:00	8.24179381847
2017-03-21 03:00	6.87024789819
2017-03-21 04:00	7.96415815415
2017-03-21 05:00	6.43939749609
2017-03-21 06:00	6.63704190516
2017-03-21 07:00	7.58650560772
2017-03-21 08:00	7.91088833866
2017-03-21 09:00	8.08114156144
2017-03-21 10:00	6.3139019301
2017-03-21 11:00	7.8686004727
2017-03-21 12:00	9.44809924361
2017-03-21 13:00	9.4308652843
2017-03-21 14:00	9.87560713086
2017-03-21 15:00	10.3187904188
2017-03-21 16:00	22.3186661254
2017-03-21 17:00	67.8175665102
2017-03-21 18:00	168.322306186
2017-03-21 19:00	93.0156950965
2017-03-21 20:00	49.3132042254
2017-03-21 21:00	44.7147369248
2017-03-21 22:00	33.665908222
2017-03-21 23:00	39.2904088598
2017-03-22 00:00	37.2315634803
2017-03-22 01:00	40.7736429549
2017-03-22 02:00	36.6383098949
2017-03-22 03:00	65.3187616825
2017-03-22 04:00	67.1173513302
2017-03-22 05:00	71.2859383151
2017-03-22 06:00	71.8601851852
2017-03-22 07:00	32.65728298
2017-03-22 08:00	10.0628091035
2017-03-22 09:00	7.20728351591
2017-03-22 10:00	4.77789032521
2017-03-22 11:00	3.76427869602
2017-03-22 12:00	2.9394170579
2017-03-22 13:00	4.194218635
2017-03-22 14:00	8.36567075589
2017-03-22 15:00	12.2508203457
2017-03-22 16:00	11.620468894
2017-03-22 17:00	7.67219247754
2017-03-22 18:00	12.7128092375
2017-03-22 19:00	15.2114763097
2017-03-22 20:00	13.4105591374
2017-03-22 21:00	14.4189898779
2017-03-22 22:00	20.9991856836
2017-03-22 23:00	24.504921717
2017-03-23 00:00	40.344353156
2017-03-23 01:00	40.0997163537
2017-03-23 02:00	37.8100248944
2017-03-23 03:00	40.3486513824
2017-03-23 04:00	44.7077952941
2017-03-23 05:00	43.0584331968
2017-03-23 06:00	43.1615081534
2017-03-23 07:00	42.8909135368
2017-03-23 08:00	37.1184939099
2017-03-23 09:00	28.7764926826
2017-03-23 10:00	30.1885479863
2017-03-23 11:00	20.9870603951
2017-03-23 12:00	24.7129597027
2017-03-23 13:00	28.7623578419
2017-03-23 14:00	37.1589161236
2017-03-23 15:00	52.3230620404
2017-03-23 16:00	59.1979264476
2017-03-23 17:00	66.1104590506
2017-03-23 18:00	82.9004199538
2017-03-23 19:00	69.8464364893
2017-03-23 20:00	53.6266963845
2017-03-23 21:00	56.0391301513
2017-03-23 22:00	53.9042225384
2017-03-23 23:00	73.3843309859
2017-03-24 00:00	106.021244131
2017-03-24 01:00	111.123454617
2017-03-24 02:00	74.1227634324
2017-03-24 03:00	62.6041945106
2017-03-24 04:00	52.1920448618
2017-03-24 05:00	35.409924361
2017-03-24 06:00	32.2264508346
2017-03-24 07:00	27.4617932223
2017-03-24 08:00	24.1641730712
2017-03-24 09:00	28.0973239169
2017-03-24 10:00	19.969171115
2017-03-24 11:00	23.5391728478
2017-03-24 12:00	23.139320276
2017-03-24 13:00	18.6163663615
2017-03-24 14:00	13.7006527304
2017-03-24 15:00	12.8702173595
2017-03-24 16:00	12.6050519058
2017-03-24 17:00	20.4690216323
2017-03-24 18:00	31.9623673102
2017-03-24 19:00	31.0416941336
2017-03-24 20:00	17.044534661
2017-03-24 21:00	15.9836691445
2017-03-24 22:00	15.6004524038
2017-03-24 23:00	15.6762752696
2017-03-25 00:00	14.5881046745
2017-03-25 01:00	11.8718994523
2017-03-25 02:00	11.733548558
2017-03-25 03:00	16.6744638566
2017-03-25 04:00	26.4564317284
2017-03-25 05:00	34.3109037916
2017-03-25 06:00	38.8048415493
2017-03-25 07:00	32.9550697705
2017-03-25 08:00	29.6794767974
[truncated: 6,611 more rows]
