# Supplementary material for: Low-cost air pollution monitoring system—an opportunity for reducing the health risk associated with physical activity in polluted air
Source: PeerJ. 2020 Oct 1;8:e10041. doi: 10.7717/peerj.10041 (PMC7533060; doi:10.7717/peerj.10041)
Supplement: Supplemental Information 1 [file peerj-08-10041-s001.zip › St1 - mm_U21_01H_PM_year.txt]

2017-01-01 01:00	327.560384623
2017-01-01 02:00	267.173486837
2017-01-01 03:00	247.138464864
2017-01-01 04:00	256.580246735
2017-01-01 05:00	241.449022166
2017-01-01 06:00	230.921508026
2017-01-01 07:00	250.883250936
2017-01-01 08:00	209.706761678
2017-01-01 09:00	202.418942515
2017-01-01 10:00	183.535286204
2017-01-01 11:00	158.97472229
2017-01-01 12:00	137.921541341
2017-01-01 13:00	218.651796185
2017-01-01 14:00	312.408855693
2017-01-01 15:00	360.027864075
2017-01-01 16:00	419.990513611
2017-01-01 17:00	392.964696248
2017-01-01 18:00	318.961168416
2017-01-01 19:00	308.462746684
2017-01-01 20:00	297.507408396
2017-01-01 21:00	251.918960571
2017-01-01 22:00	278.57743632
2017-01-01 23:00	216.94123586
2017-01-02 00:00	215.793707784
2017-01-02 01:00	192.262601471
2017-01-02 02:00	184.395979818
2017-01-02 03:00	190.268776703
2017-01-02 04:00	254.895997111
2017-01-02 05:00	218.993593343
2017-01-02 06:00	136.080620321
2017-01-02 07:00	120.765421041
2017-01-02 08:00	135.624445852
2017-01-02 09:00	136.430793889
2017-01-02 10:00	166.811309814
2017-01-02 11:00	135.95106252
2017-01-02 12:00	91.2158580144
2017-01-02 13:00	103.113258998
2017-01-02 14:00	111.429812113
2017-01-02 15:00	134.024080404
2017-01-02 16:00	152.619799932
2017-01-02 17:00	155.969405492
2017-01-02 18:00	140.678980764
2017-01-02 19:00	130.972046153
2017-01-02 20:00	151.078823471
2017-01-02 21:00	148.174873098
2017-01-02 22:00	135.919848251
2017-01-02 23:00	146.328005727
2017-01-03 00:00	129.352794011
2017-01-03 01:00	124.227145386
2017-01-03 02:00	122.334875615
2017-01-03 03:00	103.555515544
2017-01-03 04:00	99.9562822978
2017-01-03 05:00	104.196785609
2017-01-03 06:00	123.207237752
2017-01-03 07:00	142.928228378
2017-01-03 08:00	72.8589265823
2017-01-03 09:00	69.5882306417
2017-01-03 10:00	65.7542382558
2017-01-03 11:00	60.0666662852
2017-01-03 12:00	80.2490056992
2017-01-03 13:00	90.6502087911
2017-01-03 14:00	79.2624774297
2017-01-03 15:00	120.167435201
2017-01-03 16:00	120.049996567
2017-01-03 17:00	110.716745885
2017-01-03 18:00	74.9164093653
2017-01-03 19:00	83.4783287048
2017-01-03 20:00	56.4042937597
2017-01-03 21:00	44.4681112289
2017-01-03 22:00	31.30909729
2017-01-03 23:00	26.6223356247
2017-01-04 00:00	20.5617942651
2017-01-04 01:00	17.5540291945
2017-01-04 02:00	15.1716191292
2017-01-04 03:00	17.2627347628
2017-01-04 04:00	19.4130179723
2017-01-04 05:00	21.5435881774
2017-01-04 06:00	15.7799308618
2017-01-04 07:00	19.2979674498
2017-01-04 08:00	37.2735878309
2017-01-04 09:00	30.7603221416
2017-01-04 10:00	19.5460805416
2017-01-04 11:00	18.4416297118
2017-01-04 12:00	15.7214463234
2017-01-04 13:00	16.6074876626
2017-01-04 14:00	23.7137310823
2017-01-04 15:00	20.0364020507
2017-01-04 16:00	25.0801371733
2017-01-04 17:00	19.8549556414
2017-01-04 18:00	29.3500488917
2017-01-04 19:00	36.9431990941
2017-01-04 20:00	35.4199854215
2017-01-04 21:00	30.4085518519
2017-01-04 22:00	33.111736997
2017-01-04 23:00	24.1205398242
2017-01-05 00:00	18.6611301263
2017-01-05 01:00	13.2908168475
2017-01-05 02:00	12.9604134878
2017-01-05 03:00	15.1111872037
2017-01-05 04:00	15.0712296486
2017-01-05 05:00	16.6378414949
2017-01-05 06:00	19.5079179605
2017-01-05 07:00	25.7271507104
2017-01-05 08:00	24.0608257929
2017-01-05 09:00	22.5841180801
2017-01-05 10:00	18.212871027
2017-01-05 11:00	15.5776487827
2017-01-05 12:00	15.6473267714
2017-01-05 13:00	17.1129156431
2017-01-05 14:00	24.4678082466
2017-01-05 15:00	52.1663499832
2017-01-05 16:00	37.586925602
2017-01-05 17:00	40.8591957728
2017-01-05 18:00	40.0132608732
2017-01-05 19:00	38.6814813296
2017-01-05 20:00	30.4419219017
2017-01-05 21:00	24.4207793554
2017-01-05 22:00	24.8669584592
2017-01-05 23:00	28.5939403216
2017-01-06 00:00	26.0498066266
2017-01-06 01:00	26.2796404203
2017-01-06 02:00	31.3443874041
2017-01-06 03:00	27.5020071983
2017-01-06 04:00	26.1171708107
2017-01-06 05:00	27.4583333651
2017-01-06 06:00	30.3270833969
2017-01-06 07:00	37.3899782817
2017-01-06 08:00	36.3434455236
2017-01-06 09:00	27.8165778796
2017-01-06 10:00	22.1895833174
2017-01-06 11:00	20.9024479707
2017-01-06 12:00	24.5014111201
2017-01-06 13:00	38.9884405772
2017-01-06 14:00	36.1723426819
2017-01-06 15:00	46.1266637802
2017-01-06 16:00	56.1905772527
2017-01-06 17:00	69.1311553955
2017-01-06 18:00	100.024778493
2017-01-06 19:00	175.772716522
2017-01-06 20:00	146.766092173
2017-01-06 21:00	156.304802577
2017-01-06 22:00	245.272257233
2017-01-06 23:00	216.966839345
2017-01-07 00:00	257.573346456
2017-01-07 01:00	235.461411794
2017-01-07 02:00	217.887825521
2017-01-07 03:00	228.877119446
2017-01-07 04:00	300.674953715
2017-01-07 05:00	294.774885305
2017-01-07 06:00	283.072855123
2017-01-07 07:00	269.175179799
2017-01-07 08:00	280.656339264
2017-01-07 09:00	336.25651296
2017-01-07 10:00	279.374070485
2017-01-07 11:00	177.219239299
2017-01-07 12:00	194.786756897
2017-01-07 13:00	182.714625041
2017-01-07 14:00	195.657453791
2017-01-07 15:00	263.264069621
2017-01-07 16:00	332.860902913
2017-01-07 17:00	397.455499522
2017-01-07 18:00	348.899936167
2017-01-07 19:00	317.848337555
2017-01-07 20:00	277.306050873
2017-01-07 21:00	257.634344737
2017-01-07 22:00	416.328507233
2017-01-07 23:00	436.452535953
2017-01-08 12:00	120.806729998
2017-01-08 13:00	123.037806066
2017-01-08 14:00	211.985163371
2017-01-08 15:00	277.963551839
2017-01-08 16:00	332.693465678
2017-01-08 17:00	368.168571472
2017-01-08 18:00	247.534977214
2017-01-08 19:00	229.21940155
2017-01-08 20:00	296.441268921
2017-01-08 21:00	230.165427907
2017-01-08 22:00	197.026369222
2017-01-08 23:00	162.28716011
2017-01-09 00:00	165.880434291
2017-01-09 01:00	178.603374608
2017-01-09 02:00	186.298741786
2017-01-09 03:00	185.802685038
2017-01-09 04:00	188.710518392
2017-01-09 05:00	209.962506358
2017-01-09 06:00	227.494700114
2017-01-09 07:00	225.369671631
2017-01-09 08:00	218.499058533
2017-01-09 09:00	241.03437144
2017-01-09 10:00	191.578851827
2017-01-09 11:00	185.402449036
2017-01-09 12:00	157.83755099
2017-01-09 13:00	137.661339442
2017-01-09 14:00	145.620243454
2017-01-09 15:00	214.225824483
2017-01-09 16:00	310.879096985
2017-01-09 17:00	390.467632039
2017-01-09 18:00	384.060098775
2017-01-09 19:00	422.025138346
2017-01-09 20:00	445.73229421
2017-01-09 21:00	471.743587748
2017-01-09 22:00	435.201361084
2017-01-09 23:00	372.880415853
2017-01-10 00:00	394.103967285
2017-01-10 01:00	351.448540243
2017-01-10 02:00	328.346890767
2017-01-10 03:00	301.020323181
2017-01-10 04:00	230.894267273
2017-01-10 05:00	210.063339233
2017-01-10 06:00	322.784678904
2017-01-10 07:00	462.785370382
2017-01-10 08:00	546.883519491
2017-01-10 09:00	421.410665385
2017-01-10 10:00	321.647214254
2017-01-10 11:00	299.789700826
2017-01-10 12:00	266.290065765
2017-01-10 13:00	253.224743907
2017-01-10 14:00	353.716861471
2017-01-10 15:00	404.99004364
2017-01-10 16:00	371.373414612
2017-01-10 17:00	549.043503316
2017-01-10 18:00	518.587446086
2017-01-10 19:00	547.857319132
2017-01-10 20:00	809.348165894
2017-01-10 21:00	740.49396464
2017-01-10 22:00	483.797892761
2017-01-10 23:00	423.761137899
2017-01-11 00:00	503.821591187
2017-01-11 01:00	348.074662781
2017-01-11 02:00	494.141771444
2017-01-11 03:00	521.05166626
2017-01-11 04:00	404.57937266
2017-01-11 05:00	402.181921387
2017-01-11 06:00	545.290232849
2017-01-11 07:00	588.789881897
2017-01-11 08:00	739.037573242
2017-01-11 09:00	616.813994344
2017-01-11 10:00	532.910056051
2017-01-11 11:00	479.768400065
2017-01-11 12:00	507.250097148
2017-01-11 13:00	601.96327006
2017-01-11 14:00	746.014579264
2017-01-11 15:00	847.001326497
2017-01-11 16:00	872.596148682
2017-01-11 17:00	683.347481791
2017-01-11 18:00	334.811065165
2017-01-11 19:00	201.155233765
2017-01-11 20:00	109.377034378
2017-01-11 21:00	58.0793916702
2017-01-11 22:00	58.0658713023
2017-01-11 23:00	46.1920221329
2017-01-12 00:00	81.5236437798
2017-01-12 01:00	68.9706675847
2017-01-12 02:00	28.109106191
2017-01-12 03:00	36.9958333333
2017-01-12 04:00	58.7366659164
2017-01-12 05:00	68.0000813166
2017-01-12 06:00	70.015509669
2017-01-12 07:00	74.6738487879
2017-01-12 08:00	52.1487939199
2017-01-12 09:00	39.5958332698
2017-01-12 10:00	36.4263400396
2017-01-12 11:00	54.6658905665
2017-01-12 12:00	44.5615381559
2017-01-12 13:00	33.612861983
2017-01-12 14:00	48.1986861865
2017-01-12 15:00	78.3830432892
2017-01-12 16:00	153.927219899
2017-01-12 17:00	174.491423035
2017-01-12 18:00	138.162610881
2017-01-12 19:00	138.508869934
2017-01-12 20:00	138.451748021
2017-01-12 21:00	122.955497106
2017-01-12 22:00	127.737311681
2017-01-12 23:00	112.182762782
2017-01-13 00:00	65.2907210668
2017-01-13 01:00	62.1726922353
2017-01-13 02:00	85.7080103556
2017-01-13 03:00	75.1897397359
2017-01-13 04:00	52.1325149854
2017-01-13 05:00	61.893751812
2017-01-13 06:00	71.8133508046
2017-01-13 07:00	81.1269236247
2017-01-13 08:00	84.5600126266
2017-01-13 09:00	82.3241062164
2017-01-13 10:00	88.7351557414
2017-01-13 11:00	83.1383637746
2017-01-13 12:00	86.5051349004
2017-01-13 13:00	112.197879887
2017-01-13 14:00	85.5132300695
2017-01-13 15:00	95.0297239939
2017-01-13 16:00	102.602001444
2017-01-13 17:00	97.5395542145
2017-01-13 18:00	73.8496514638
2017-01-13 19:00	79.9920708338
2017-01-13 20:00	88.7185282389
2017-01-13 21:00	58.0801123937
2017-01-13 22:00	45.0168233554
2017-01-13 23:00	40.5780401548
2017-01-14 00:00	29.7751932613
2017-01-14 01:00	36.2075677554
2017-01-14 02:00	33.7139280955
2017-01-14 03:00	35.5548186302
2017-01-14 04:00	37.4662981033
2017-01-14 05:00	41.4000687281
2017-01-14 06:00	48.8336856206
2017-01-14 07:00	46.1074366252
2017-01-14 08:00	62.234800148
2017-01-14 09:00	70.9136118571
2017-01-14 10:00	63.6325933456
2017-01-14 11:00	74.186305364
2017-01-14 12:00	63.3311555862
2017-01-14 13:00	87.5367734909
2017-01-14 14:00	176.613920593
2017-01-14 15:00	256.197822825
2017-01-14 16:00	230.532133611
2017-01-14 17:00	154.227821223
2017-01-14 18:00	116.686032232
2017-01-14 19:00	97.9112548828
2017-01-14 20:00	110.693649546
2017-01-14 21:00	130.543928782
2017-01-14 22:00	133.667106501
2017-01-14 23:00	115.701542155
2017-01-15 00:00	100.162060038
2017-01-15 01:00	78.2363197327
2017-01-15 02:00	62.0428958257
2017-01-15 03:00	53.6281104088
2017-01-15 04:00	83.2454160055
2017-01-15 05:00	74.2548155467
2017-01-15 06:00	38.0512715499
2017-01-15 07:00	50.3329876582
2017-01-15 08:00	83.4062143326
2017-01-15 09:00	76.5849077225
2017-01-15 10:00	94.3754173279
2017-01-15 11:00	76.0447607676
2017-01-15 12:00	45.0009457906
2017-01-15 13:00	53.3343495051
2017-01-15 14:00	145.066122818
2017-01-15 15:00	325.091830953
2017-01-15 16:00	237.965883382
2017-01-15 17:00	209.09247818
2017-01-15 18:00	217.851845296
2017-01-15 19:00	258.723994954
2017-01-15 20:00	196.634249115
2017-01-15 21:00	181.32967275
2017-01-15 22:00	147.542709351
2017-01-15 23:00	145.044076284
2017-01-16 00:00	123.321746063
2017-01-16 01:00	98.1450082143
2017-01-16 02:00	86.6130021413
2017-01-16 03:00	87.918248113
2017-01-16 04:00	103.203791936
2017-01-16 05:00	105.525541306
2017-01-16 06:00	139.161344783
2017-01-16 07:00	171.103653081
2017-01-16 08:00	141.700360743
2017-01-16 09:00	74.7792057673
2017-01-16 10:00	41.9199496905
2017-01-16 11:00	45.3304283142
2017-01-16 12:00	40.5696310997
2017-01-16 13:00	58.8672055244
2017-01-16 14:00	183.672445488
2017-01-16 15:00	320.920092265
2017-01-16 16:00	358.808005269
2017-01-16 17:00	389.991931152
2017-01-16 18:00	371.315113322
2017-01-16 19:00	347.940924581
2017-01-16 20:00	336.972295634
2017-01-16 21:00	382.371483358
2017-01-16 22:00	386.915256246
2017-01-16 23:00	442.618067424
2017-01-17 00:00	382.589904277
2017-01-17 01:00	519.064911906
2017-01-17 02:00	486.090903727
2017-01-17 03:00	435.929963684
2017-01-17 04:00	406.272308858
2017-01-17 05:00	419.544016012
2017-01-17 06:00	356.92786967
2017-01-17 07:00	367.521830241
2017-01-17 08:00	293.172173309
2017-01-17 09:00	241.904859161
2017-01-17 10:00	207.683927409
2017-01-17 11:00	178.883786774
2017-01-17 12:00	206.41485672
2017-01-17 13:00	171.028035355
2017-01-17 14:00	143.50339152
2017-01-17 15:00	159.651213328
2017-01-17 16:00	152.438947932
2017-01-17 17:00	135.752027639
2017-01-17 18:00	128.810885366
2017-01-17 19:00	156.561007182
2017-01-17 20:00	147.189051437
2017-01-17 21:00	152.082964452
2017-01-17 22:00	111.347730255
2017-01-17 23:00	103.164867274
2017-01-18 00:00	100.076219686
2017-01-18 01:00	93.6262811661
2017-01-18 02:00	82.4587896983
2017-01-18 03:00	112.265509288
2017-01-18 04:00	119.091503652
2017-01-18 05:00	108.468925985
2017-01-18 06:00	88.0881486893
2017-01-18 07:00	80.4673348109
2017-01-18 08:00	92.5772696177
2017-01-18 09:00	88.8481019974
2017-01-18 10:00	69.5884356181
2017-01-18 11:00	71.152308019
2017-01-18 12:00	78.9355794907
2017-01-18 13:00	79.8382205963
2017-01-18 14:00	102.527329254
2017-01-18 15:00	127.321094513
2017-01-18 16:00	137.143831507
2017-01-18 17:00	123.003628286
2017-01-18 18:00	126.281579081
2017-01-18 19:00	128.158604558
2017-01-18 20:00	122.464198303
2017-01-18 21:00	138.567410024
2017-01-18 22:00	126.461143875
2017-01-18 23:00	124.947962062
2017-01-19 00:00	121.460918427
2017-01-19 01:00	117.577129364
2017-01-19 02:00	111.582563655
2017-01-19 03:00	92.5710516612
2017-01-19 04:00	88.8042418162
2017-01-19 05:00	108.091115443
2017-01-19 06:00	108.130604553
2017-01-19 07:00	114.026255925
2017-01-19 08:00	137.292791621
2017-01-19 09:00	138.650977834
2017-01-19 10:00	128.297857793
2017-01-19 11:00	128.896923447
2017-01-19 12:00	142.516859563
2017-01-19 13:00	154.712773132
2017-01-19 14:00	208.538648097
2017-01-19 15:00	314.425474548
2017-01-19 16:00	544.1659729
2017-01-19 17:00	388.671353658
2017-01-19 18:00	464.515570068
2017-01-19 19:00	635.13553772
2017-01-19 20:00	594.99666036
2017-01-19 21:00	571.055064392
2017-01-19 22:00	508.314644368
2017-01-19 23:00	421.330422974
2017-01-20 00:00	374.43756307
2017-01-20 01:00	309.857177226
2017-01-20 02:00	274.518649038
2017-01-20 03:00	260.299737549
2017-01-20 04:00	265.613980103
2017-01-20 05:00	323.372604624
2017-01-20 06:00	323.197343191
2017-01-20 07:00	253.571141052
2017-01-20 08:00	267.281129964
2017-01-20 09:00	276.685258484
2017-01-20 10:00	259.671482086
2017-01-20 11:00	242.747179159
2017-01-20 12:00	236.804138438
2017-01-20 13:00	179.082625453
2017-01-20 14:00	191.915887705
2017-01-20 15:00	151.677914556
2017-01-20 16:00	145.942963537
2017-01-20 17:00	170.324978457
2017-01-20 18:00	193.038763936
2017-01-20 19:00	213.000533295
2017-01-20 20:00	179.351016744
2017-01-20 21:00	226.336125437
2017-01-20 22:00	245.068967946
2017-01-20 23:00	207.007641602
2017-01-21 00:00	190.492901357
2017-01-21 01:00	166.917223485
2017-01-21 02:00	174.574979146
2017-01-21 03:00	146.309594472
2017-01-21 04:00	109.950508245
2017-01-21 05:00	130.374116007
2017-01-21 06:00	132.605317179
2017-01-21 07:00	193.001805496
2017-01-21 08:00	156.113323466
2017-01-21 09:00	103.197534688
2017-01-21 10:00	97.6284069697
2017-01-21 11:00	93.2760137558
2017-01-21 12:00	110.998089727
2017-01-21 13:00	130.299520365
2017-01-21 14:00	178.910659663
2017-01-21 15:00	216.772188314
2017-01-21 16:00	271.638311768
2017-01-21 17:00	358.353279622
2017-01-21 18:00	444.046868896
2017-01-21 19:00	455.180343119
2017-01-21 20:00	433.7512736
2017-01-21 21:00	384.622127279
2017-01-21 22:00	332.115818278
2017-01-21 23:00	269.516632843
2017-01-22 00:00	167.096163432
2017-01-22 01:00	128.558959325
2017-01-22 02:00	175.83316981
2017-01-22 03:00	204.498103333
2017-01-22 04:00	198.280565135
2017-01-22 05:00	226.115923564
2017-01-22 06:00	193.507505035
2017-01-22 07:00	137.892950821
2017-01-22 08:00	124.437000529
2017-01-22 09:00	108.008114624
2017-01-22 10:00	90.4315275828
2017-01-22 11:00	102.22121493
2017-01-22 12:00	108.178091685
2017-01-22 13:00	120.740780004
2017-01-22 14:00	152.424641546
2017-01-22 15:00	338.635697174
2017-01-22 16:00	385.268869527
2017-01-22 17:00	425.006756083
2017-01-22 18:00	557.269606527
2017-01-22 19:00	534.076933289
2017-01-22 20:00	650.644607544
2017-01-22 21:00	1082.07466125
2017-01-22 22:00	1134.32478739
2017-01-22 23:00	518.009920247
2017-01-23 00:00	362.363882955
2017-01-23 01:00	107.27614797
2017-01-23 02:00	65.0663279851
2017-01-23 03:00	67.5976849874
2017-01-23 04:00	66.0337961833
2017-01-23 05:00	83.8258215586
2017-01-23 06:00	82.8269268036
2017-01-23 07:00	98.9536643982
2017-01-23 08:00	100.504730733
2017-01-23 09:00	193.126574834
2017-01-23 10:00	376.276194763
2017-01-23 11:00	392.770318095
2017-01-23 12:00	346.549471029
2017-01-23 13:00	319.159239197
2017-01-23 14:00	468.390927887
2017-01-23 15:00	530.18272349
2017-01-23 16:00	623.806531779
2017-01-23 17:00	604.942927043
2017-01-23 18:00	562.53317159
2017-01-23 19:00	392.26592509
2017-01-23 20:00	289.229918671
2017-01-23 21:00	269.708709462
2017-01-23 22:00	277.656878662
2017-01-23 23:00	315.127776082
2017-01-24 00:00	315.151559448
2017-01-24 01:00	281.72873764
2017-01-24 02:00	238.711493174
2017-01-24 03:00	208.594415029
2017-01-24 04:00	264.249433136
2017-01-24 05:00	228.006182353
2017-01-24 06:00	182.396325556
2017-01-24 07:00	207.738745372
2017-01-24 08:00	204.447822316
2017-01-24 09:00	209.264729309
2017-01-24 10:00	174.90460345
2017-01-24 11:00	139.365721003
2017-01-24 12:00	139.772997793
2017-01-24 13:00	112.32827975
2017-01-24 14:00	134.661603546
2017-01-24 15:00	180.210845057
2017-01-24 16:00	177.01070048
2017-01-24 17:00	192.125290426
2017-01-24 18:00	208.874537913
2017-01-24 19:00	196.821143595
2017-01-24 20:00	211.610605876
2017-01-24 21:00	195.70077006
2017-01-24 22:00	202.451969401
2017-01-24 23:00	195.918251801
2017-01-25 00:00	193.254314168
2017-01-25 01:00	221.252044169
2017-01-25 02:00	177.156788127
2017-01-25 03:00	221.953178406
2017-01-25 04:00	226.837353007
2017-01-25 05:00	274.487491099
2017-01-25 06:00	263.758126068
2017-01-25 07:00	269.611409251
2017-01-25 08:00	254.302335358
2017-01-25 09:00	247.967731984
2017-01-25 10:00	310.104376221
2017-01-25 11:00	241.397568766
2017-01-25 12:00	251.225136312
2017-01-25 13:00	258.83991038
2017-01-25 14:00	310.658013916
2017-01-25 15:00	342.96662089
2017-01-25 16:00	389.091831462
2017-01-25 17:00	448.957622274
2017-01-25 18:00	475.199343872
2017-01-25 19:00	452.527642822
2017-01-25 20:00	472.357414246
2017-01-25 21:00	469.014583842
2017-01-25 22:00	543.446948242
2017-01-25 23:00	518.365131124
2017-01-26 00:00	485.868829854
2017-01-26 01:00	455.760494486
2017-01-26 02:00	347.033488973
2017-01-26 03:00	257.499274445
2017-01-26 04:00	221.934454854
2017-01-26 05:00	221.915033213
2017-01-26 06:00	190.657990774
2017-01-26 07:00	207.186585999
2017-01-26 08:00	179.885650889
2017-01-26 09:00	225.563043722
2017-01-26 10:00	161.333030192
2017-01-26 11:00	147.913555908
2017-01-26 12:00	148.535606384
2017-01-26 13:00	145.843991852
2017-01-26 14:00	164.638337072
2017-01-26 15:00	389.569356028
2017-01-26 16:00	476.50372467
2017-01-26 17:00	447.639201355
2017-01-26 18:00	491.47141571
2017-01-26 19:00	533.627642822
2017-01-26 20:00	616.286843872
2017-01-26 21:00	687.833729045
2017-01-26 22:00	644.903841146
2017-01-26 23:00	572.914997355
2017-01-27 00:00	523.356559245
2017-01-27 01:00	481.474185181
2017-01-27 02:00	489.554513041
2017-01-27 03:00	528.783615621
2017-01-27 04:00	436.892223104
2017-01-27 05:00	304.446806844
2017-01-27 06:00	455.411223348
2017-01-27 07:00	480.398989868
2017-01-27 08:00	508.28146464
2017-01-27 09:00	535.620207214
2017-01-27 10:00	449.862502543
2017-01-27 11:00	464.440168254
2017-01-27 12:00	416.861738078
2017-01-27 13:00	383.327209981
2017-01-27 14:00	522.583291626
2017-01-27 15:00	535.422762553
2017-01-27 16:00	491.739842733
2017-01-27 17:00	509.036416117
2017-01-27 18:00	547.316196696
2017-01-27 19:00	601.851431783
2017-01-27 20:00	667.972536214
2017-01-27 21:00	686.509755452
2017-01-27 22:00	632.002878825
2017-01-27 23:00	632.340366618
2017-01-28 00:00	691.558834839
2017-01-28 01:00	761.629215495
2017-01-28 02:00	839.606253052
2017-01-28 03:00	845.380036418
2017-01-28 04:00	847.947281901
2017-01-28 05:00	622.545025635
2017-01-28 06:00	544.164919535
2017-01-28 07:00	523.28752594
2017-01-28 08:00	480.740112305
2017-01-28 09:00	398.925532532
2017-01-28 10:00	403.097591146
2017-01-28 11:00	388.583418274
2017-01-28 12:00	409.167168172
2017-01-28 13:00	409.439496358
2017-01-28 14:00	457.739313761
2017-01-28 15:00	594.843500773
2017-01-28 16:00	519.306490072
2017-01-28 17:00	448.176921082
2017-01-28 18:00	726.582090251
2017-01-28 19:00	756.859877523
2017-01-28 20:00	643.676159668
2017-01-28 21:00	504.07669576
2017-01-28 22:00	482.541392517
2017-01-28 23:00	425.1528361
2017-01-29 00:00	307.83361028
2017-01-29 01:00	241.383150991
2017-01-29 02:00	221.21656545
2017-01-29 03:00	241.117002614
2017-01-29 04:00	285.651738485
2017-01-29 05:00	286.105358124
2017-01-29 06:00	283.167407735
2017-01-29 07:00	345.028294881
2017-01-29 08:00	250.525003306
2017-01-29 09:00	173.709862773
2017-01-29 10:00	197.900361888
2017-01-29 11:00	283.924623617
2017-01-29 12:00	303.676623535
2017-01-29 13:00	292.975509644
2017-01-29 14:00	370.785131327
2017-01-29 15:00	504.193506877
2017-01-29 16:00	542.241895549
2017-01-29 17:00	544.871470133
2017-01-29 18:00	565.835765584
2017-01-29 19:00	672.029937744
2017-01-29 20:00	692.390736898
2017-01-29 21:00	723.592243449
2017-01-29 22:00	740.988819377
2017-01-29 23:00	714.458444214
2017-01-30 00:00	648.810220337
2017-01-30 01:00	656.121191406
2017-01-30 02:00	718.778378296
2017-01-30 03:00	729.719364421
2017-01-30 04:00	678.793352254
2017-01-30 05:00	577.922057088
2017-01-30 06:00	526.162097677
2017-01-30 07:00	627.319702148
2017-01-30 08:00	491.758229828
2017-01-30 09:00	224.846305339
2017-01-30 10:00	299.041828664
2017-01-30 11:00	457.338806661
2017-01-30 12:00	472.905471802
2017-01-30 13:00	459.78341217
2017-01-30 14:00	583.481421916
2017-01-30 15:00	664.544846598
2017-01-30 16:00	682.807709757
2017-01-30 17:00	662.701989746
2017-01-30 18:00	668.60456543
2017-01-30 19:00	661.575183105
2017-01-30 20:00	677.431546021
2017-01-30 21:00	755.328921509
2017-01-30 22:00	783.01142985
2017-01-30 23:00	766.282496134
2017-01-31 00:00	773.300112915
2017-01-31 01:00	725.617669678
2017-01-31 02:00	567.517770894
2017-01-31 03:00	502.93798879
2017-01-31 04:00	453.852812703
2017-01-31 05:00	347.227979533
2017-01-31 06:00	351.436164347
2017-01-31 07:00	435.295621236
2017-01-31 08:00	512.220479838
2017-01-31 09:00	476.948657227
2017-01-31 10:00	425.180532328
2017-01-31 11:00	335.903397369
2017-01-31 12:00	256.509919739
2017-01-31 13:00	276.838962301
2017-01-31 14:00	270.278797913
2017-01-31 15:00	354.177222188
2017-01-31 16:00	381.265000916
2017-01-31 17:00	491.830622355
2017-01-31 18:00	622.076469421
2017-01-31 19:00	629.601212565
2017-01-31 20:00	681.661395264
2017-01-31 21:00	617.315005493
2017-01-31 22:00	590.510579427
2017-01-31 23:00	507.709408061
2017-02-01 00:00	431.503056844
2017-02-01 01:00	411.188515218
2017-02-01 02:00	454.220822144
2017-02-01 03:00	503.66431783
2017-02-01 04:00	521.106551107
2017-02-01 05:00	530.587915039
2017-02-01 06:00	599.318119812
2017-02-01 07:00	686.014129639
2017-02-01 08:00	660.780176799
2017-02-01 09:00	461.473098246
2017-02-01 10:00	410.337739054
2017-02-01 11:00	323.515303548
2017-02-01 12:00	254.220398966
2017-02-01 13:00	269.764715576
2017-02-01 14:00	318.167709859
2017-02-01 15:00	462.620598857
2017-02-01 16:00	606.018930054
2017-02-01 17:00	514.315202332
2017-02-01 18:00	423.744657389
2017-02-01 19:00	553.704185486
2017-02-01 20:00	674.713074748
2017-02-01 21:00	646.119432576
2017-02-01 22:00	653.545663452
2017-02-01 23:00	578.975828552
2017-02-02 00:00	576.467342631
2017-02-02 01:00	595.81890564
2017-02-02 02:00	563.107394918
2017-02-02 03:00	522.160032145
2017-02-02 04:00	460.725066121
2017-02-02 05:00	470.002624512
2017-02-02 06:00	361.703485616
2017-02-02 07:00	284.091941579
2017-02-02 08:00	242.148448181
2017-02-02 09:00	187.878733953
2017-02-02 10:00	153.267791875
2017-02-02 11:00	142.614965566
2017-02-02 12:00	172.724155426
2017-02-02 13:00	197.472306061
2017-02-02 14:00	308.210745239
2017-02-02 15:00	528.36735026
2017-02-02 16:00	546.642683919
2017-02-02 17:00	535.434507751
2017-02-02 18:00	476.739981588
2017-02-02 19:00	665.297106425
2017-02-02 20:00	894.14756368
2017-02-02 21:00	870.588525391
2017-02-02 22:00	805.522184245
2017-02-02 23:00	769.581214396
2017-02-03 00:00	707.584440104
2017-02-03 01:00	641.684730021
2017-02-03 02:00	597.626241557
2017-02-03 03:00	690.272192383
2017-02-03 04:00	733.387402344
2017-02-03 05:00	703.131368001
2017-02-03 06:00	667.679128011
2017-02-03 07:00	649.754740397
2017-02-03 08:00	647.898739115
2017-02-03 09:00	558.965371704
2017-02-03 10:00	513.677014669
2017-02-03 11:00	423.179747009
2017-02-03 12:00	352.833563741
2017-02-03 13:00	311.265420024
2017-02-03 14:00	284.936661021
2017-02-03 15:00	422.580392456
2017-02-03 16:00	582.723386637
2017-02-03 17:00	538.463338725
2017-02-03 18:00	582.94569397
2017-02-03 19:00	555.941860962
2017-02-03 20:00	454.524873352
2017-02-03 21:00	404.280155436
2017-02-03 22:00	395.169433594
2017-02-03 23:00	384.508823649
2017-02-04 00:00	318.549444071
2017-02-04 01:00	325.549654643
2017-02-04 02:00	366.552979787
2017-02-04 03:00	331.562729645
2017-02-04 04:00	318.203943888
2017-02-04 05:00	324.381758118
2017-02-04 06:00	336.027147166
2017-02-04 07:00	322.852755737
2017-02-04 08:00	320.035777283
2017-02-04 09:00	261.768251801
2017-02-04 10:00	267.645246887
2017-02-04 11:00	258.907264709
2017-02-04 12:00	267.820246379
2017-02-04 13:00	301.10261205
2017-02-04 14:00	359.23223877
2017-02-04 15:00	414.601172384
2017-02-04 16:00	492.618438721
2017-02-04 17:00	439.578177897
2017-02-04 18:00	446.819167074
2017-02-04 19:00	460.628601074
2017-02-04 20:00	394.621882629
2017-02-04 21:00	502.452610779
2017-02-04 22:00	456.641718038
2017-02-04 23:00	392.503294373
2017-02-05 00:00	390.618823751
2017-02-05 01:00	334.652540588
2017-02-05 02:00	276.80162735
2017-02-05 03:00	257.152595774
2017-02-05 04:00	276.845093791
2017-02-05 05:00	285.616330719
2017-02-05 06:00	234.186932882
2017-02-05 07:00	189.620217387
2017-02-05 08:00	165.556431071
2017-02-05 09:00	226.480995941
2017-02-05 10:00	310.750875092
2017-02-05 11:00	309.455571747
2017-02-05 12:00	330.052682749
2017-02-05 13:00	302.781032308
2017-02-05 14:00	324.09311498
2017-02-05 15:00	358.400925191
2017-02-05 16:00	387.850573222
2017-02-05 17:00	406.978637695
2017-02-05 18:00	356.610051982
2017-02-05 19:00	241.746145376
2017-02-05 20:00	241.871684519
2017-02-05 21:00	300.206089783
2017-02-05 22:00	270.337626648
2017-02-05 23:00	239.263744863
2017-02-06 00:00	306.832063802
2017-02-06 01:00	397.045303345
2017-02-06 02:00	438.694877625
2017-02-06 03:00	450.739042664
2017-02-06 04:00	306.160130564
2017-02-06 05:00	283.851858775
2017-02-06 06:00	274.524949392
2017-02-06 07:00	208.249109141
2017-02-06 08:00	183.318795776
2017-02-06 09:00	196.322688548
2017-02-06 10:00	191.516975657
2017-02-06 11:00	151.02697703
2017-02-06 12:00	149.533706029
2017-02-06 13:00	145.44340121
2017-02-06 14:00	155.281400681
2017-02-06 15:00	159.41757253
2017-02-06 16:00	173.803534698
2017-02-06 17:00	188.829714457
2017-02-06 18:00	182.50055186
2017-02-06 19:00	172.271136347
2017-02-06 20:00	140.090156555
2017-02-06 21:00	130.942984263
2017-02-06 22:00	119.697192764
2017-02-06 23:00	125.268694051
2017-02-07 00:00	129.490254466
2017-02-07 01:00	116.878778203
2017-02-07 02:00	107.101345952
2017-02-07 03:00	111.471945826
2017-02-07 04:00	109.615134303
2017-02-07 05:00	100.042443085
2017-02-07 06:00	91.9564454397
2017-02-07 07:00	83.9557411194
2017-02-07 08:00	79.0195423762
2017-02-07 09:00	87.4024069468
2017-02-07 10:00	77.9875000636
2017-02-07 11:00	64.6585683187
2017-02-07 12:00	62.3734454473
2017-02-07 13:00	68.0229067485
2017-02-07 14:00	72.2706118902
2017-02-07 15:00	93.0123593648
2017-02-07 16:00	95.884813563
2017-02-07 17:00	108.378224436
2017-02-07 18:00	119.243476232
2017-02-07 19:00	122.560312271
2017-02-07 20:00	119.680448659
2017-02-07 21:00	112.102618408
2017-02-07 22:00	102.028189087
2017-02-07 23:00	101.148147583
2017-02-08 12:00	58.7171641759
2017-02-08 13:00	62.2321723938
2017-02-08 14:00	79.0019139608
2017-02-08 15:00	90.7852337519
2017-02-08 16:00	96.5048446655
2017-02-08 17:00	93.6481278737
2017-02-08 18:00	104.825942357
2017-02-08 19:00	100.121208064
2017-02-08 20:00	103.29138096
2017-02-08 21:00	95.0351652781
2017-02-08 22:00	93.0508219401
2017-02-08 23:00	86.6109235128
2017-02-09 00:00	77.6981449127
2017-02-09 01:00	79.2840016683
2017-02-09 02:00	83.112806193
2017-02-09 03:00	86.3768094381
2017-02-09 04:00	89.4777130127
2017-02-09 05:00	95.3413332621
2017-02-09 06:00	86.6299130758
2017-02-09 07:00	88.9117627462
2017-02-09 08:00	80.3782872685
2017-02-09 09:00	88.7465311686
2017-02-09 10:00	92.3832102458
2017-02-09 11:00	90.6984153748
2017-02-09 12:00	89.6397234599
2017-02-09 13:00	97.4230079651
2017-02-09 14:00	121.670908356
2017-02-09 15:00	126.918375142
2017-02-09 16:00	137.546550624
2017-02-09 17:00	144.771710332
2017-02-09 18:00	139.714994212
2017-02-09 19:00	150.516321309
2017-02-09 20:00	146.713729858
2017-02-09 21:00	152.087760162
2017-02-09 22:00	142.307173157
2017-02-09 23:00	159.358352661
2017-02-10 00:00	151.598095503
2017-02-10 01:00	140.772131348
2017-02-10 02:00	140.04369456
2017-02-10 03:00	120.09406662
2017-02-10 04:00	111.211167018
2017-02-10 05:00	116.654482905
2017-02-10 06:00	125.453501638
2017-02-10 07:00	113.779987717
2017-02-10 08:00	99.7723041534
2017-02-10 09:00	106.497480647
2017-02-10 10:00	107.322424189
2017-02-10 11:00	106.425179799
2017-02-10 12:00	102.090998459
2017-02-10 13:00	105.120373408
2017-02-10 14:00	106.687314351
2017-02-10 15:00	119.193864695
2017-02-10 16:00	142.053935115
2017-02-10 17:00	157.686453756
2017-02-10 18:00	150.92281278
2017-02-10 19:00	136.463637924
2017-02-10 20:00	123.204711533
2017-02-10 21:00	127.298232651
2017-02-10 22:00	128.996690877
2017-02-10 23:00	107.771541214
2017-02-11 00:00	104.232455699
2017-02-11 01:00	99.6269532522
2017-02-11 02:00	98.7658157349
2017-02-11 03:00	85.7997582753
2017-02-11 04:00	80.7946626027
2017-02-11 05:00	81.5907667796
2017-02-11 06:00	97.4515290578
2017-02-11 07:00	97.5075867971
2017-02-11 08:00	99.7216843923
2017-02-11 09:00	96.8555980682
2017-02-11 10:00	92.8035606384
2017-02-11 11:00	91.2446795146
2017-02-11 12:00	94.1349339803
2017-02-11 13:00	104.347863494
2017-02-11 14:00	118.241842397
2017-02-11 15:00	134.666764069
2017-02-11 16:00	154.144965617
2017-02-11 17:00	146.148099518
2017-02-11 18:00	145.057168579
2017-02-11 19:00	172.309881846
2017-02-11 20:00	165.934096781
2017-02-11 21:00	202.939448293
2017-02-11 22:00	186.84334259
2017-02-11 23:00	163.722969055
2017-02-12 00:00	135.173246002
2017-02-12 01:00	131.85211881
2017-02-12 02:00	131.366969875
2017-02-12 03:00	134.480488205
2017-02-12 04:00	135.707358678
2017-02-12 05:00	132.53224411
2017-02-12 06:00	136.733286921
2017-02-12 07:00	119.503420766
2017-02-12 08:00	107.220823034
2017-02-12 09:00	102.035054779
2017-02-12 10:00	106.30695432
2017-02-12 11:00	97.8229625264
2017-02-12 12:00	93.7796719869
2017-02-12 13:00	100.67195193
2017-02-12 14:00	111.766989517
2017-02-12 15:00	158.545591863
2017-02-12 16:00	261.975068919
2017-02-12 17:00	310.809166209
2017-02-12 18:00	237.247002665
2017-02-12 19:00	173.437819544
2017-02-12 20:00	215.054990387
2017-02-12 21:00	231.274943034
2017-02-12 22:00	193.535404205
2017-02-12 23:00	186.780255636
2017-02-13 00:00	185.796535304
2017-02-13 01:00	142.615890503
2017-02-13 02:00	124.036558406
2017-02-13 03:00	151.495396805
2017-02-13 04:00	137.433627192
2017-02-13 05:00	139.895650355
2017-02-13 06:00	122.113305155
2017-02-13 07:00	122.894541804
2017-02-13 08:00	115.297163518
2017-02-13 09:00	116.586916351
2017-02-13 10:00	124.378580983
2017-02-13 11:00	133.996658452
2017-02-13 12:00	136.136153666
2017-02-13 13:00	134.28033549
2017-02-13 14:00	150.883304214
2017-02-13 15:00	180.905737305
2017-02-13 16:00	208.629631297
2017-02-13 17:00	202.057302856
2017-02-13 18:00	241.190259552
2017-02-13 19:00	325.290927124
2017-02-13 20:00	247.500167338
2017-02-13 21:00	290.550858053
2017-02-13 22:00	235.525554911
2017-02-13 23:00	256.418858592
2017-02-14 00:00	219.991579692
2017-02-14 01:00	214.907560476
2017-02-14 02:00	244.362043508
2017-02-14 03:00	203.764110057
2017-02-14 04:00	188.335192108
2017-02-14 05:00	181.431212107
2017-02-14 06:00	199.100849589
2017-02-14 07:00	172.132833862
2017-02-14 08:00	229.235838826
2017-02-14 09:00	266.067163436
2017-02-14 10:00	256.494509379
2017-02-14 11:00	210.947912852
2017-02-14 12:00	147.748053869
2017-02-14 13:00	145.812829463
2017-02-14 14:00	141.730816269
2017-02-14 15:00	236.322887166
2017-02-14 16:00	293.888511149
2017-02-14 17:00	355.837983704
2017-02-14 18:00	301.471587626
2017-02-14 19:00	319.228497199
2017-02-14 20:00	456.254456075
2017-02-14 21:00	474.266202799
2017-02-14 22:00	468.414709981
2017-02-14 23:00	431.620237732
2017-02-15 00:00	411.464732869
2017-02-15 01:00	355.070227559
2017-02-15 02:00	357.209024048
2017-02-15 03:00	368.601564535
2017-02-15 04:00	335.222011312
2017-02-15 05:00	329.834473674
2017-02-15 06:00	277.124156698
2017-02-15 07:00	313.523915609
2017-02-15 08:00	219.609715525
2017-02-15 09:00	134.532361348
2017-02-15 10:00	111.172372182
2017-02-15 11:00	88.3359872182
2017-02-15 12:00	72.4167812347
2017-02-15 13:00	85.3544176102
2017-02-15 14:00	134.99364179
2017-02-15 15:00	302.432217153
2017-02-15 16:00	397.642334493
2017-02-15 17:00	366.366086324
2017-02-15 18:00	408.656189473
2017-02-15 19:00	423.717166138
2017-02-15 20:00	466.230272929
2017-02-15 21:00	497.384701029
2017-02-15 22:00	505.318535868
2017-02-15 23:00	393.190992228
2017-02-16 00:00	464.210137939
2017-02-16 01:00	496.139464315
2017-02-16 02:00	451.964853923
2017-02-16 03:00	397.648825073
2017-02-16 04:00	331.014016469
2017-02-16 05:00	275.040287018
2017-02-16 06:00	480.970846049
2017-02-16 07:00	483.285584005
2017-02-16 08:00	365.649964523
2017-02-16 09:00	161.722324117
2017-02-16 10:00	162.496909332
2017-02-16 11:00	164.858871206
2017-02-16 12:00	166.645474243
2017-02-16 13:00	149.144744237
2017-02-16 14:00	162.345658112
2017-02-16 15:00	201.952058411
2017-02-16 16:00	279.696841431
2017-02-16 17:00	273.298725382
2017-02-16 18:00	255.771717326
2017-02-16 19:00	305.399293264
2017-02-16 20:00	362.914551799
2017-02-16 21:00	405.266303507
2017-02-16 22:00	369.328270976
2017-02-16 23:00	425.50273641
2017-02-17 00:00	349.084965515
2017-02-17 01:00	324.571217855
2017-02-17 02:00	312.873115794
2017-02-17 03:00	308.464766693
2017-02-17 04:00	313.223188019
2017-02-17 05:00	316.613237
2017-02-17 06:00	346.684022013
2017-02-17 07:00	385.792399089
2017-02-17 08:00	358.297421773
2017-02-17 09:00	156.512747828
2017-02-17 10:00	193.431620789
2017-02-17 11:00	193.96758016
2017-02-17 12:00	142.384454473
2017-02-17 13:00	228.586543783
2017-02-17 14:00	215.56363856
2017-02-17 15:00	274.167536672
2017-02-17 16:00	300.675797272
2017-02-17 17:00	278.423882548
2017-02-17 18:00	220.262336477
2017-02-17 19:00	278.691691335
2017-02-17 20:00	306.073929087
2017-02-17 21:00	389.26076355
2017-02-17 22:00	400.120743815
2017-02-17 23:00	440.548305257
2017-02-18 00:00	381.13378245
2017-02-18 01:00	348.428449504
2017-02-18 02:00	275.527691905
2017-02-18 03:00	194.970438894
2017-02-18 04:00	172.295197042
2017-02-18 05:00	179.283926646
2017-02-18 06:00	167.07602005
2017-02-18 07:00	168.477389145
2017-02-18 08:00	166.312255605
2017-02-18 09:00	144.662790426
2017-02-18 10:00	139.143315887
2017-02-18 11:00	119.789217885
2017-02-18 12:00	113.247019704
2017-02-18 13:00	127.270748138
2017-02-18 14:00	195.909745534
2017-02-18 15:00	223.454404195
2017-02-18 16:00	254.934468842
2017-02-18 17:00	300.764500936
2017-02-18 18:00	296.661685181
2017-02-18 19:00	303.102474976
2017-02-18 20:00	305.582414754
2017-02-18 21:00	323.154389445
2017-02-18 22:00	358.977519735
2017-02-18 23:00	399.098687744
2017-02-19 00:00	330.060410055
2017-02-19 01:00	252.039886729
2017-02-19 02:00	260.038641103
2017-02-19 03:00	217.526909637
2017-02-19 04:00	235.110556285
2017-02-19 05:00	207.452592214
2017-02-19 06:00	221.606266785
2017-02-19 07:00	214.388395691
2017-02-19 08:00	124.997163391
2017-02-19 09:00	118.069823201
2017-02-19 10:00	86.6170969645
2017-02-19 11:00	65.8982913335
2017-02-19 12:00	49.3625683467
2017-02-19 13:00	59.1718309402
2017-02-19 14:00	71.4146618525
2017-02-19 15:00	70.2636575699
2017-02-19 16:00	90.5006065369
2017-02-19 17:00	123.505421066
2017-02-19 18:00	118.609216054
2017-02-19 19:00	158.90705541
2017-02-19 20:00	190.808564758
2017-02-19 21:00	156.548572032
2017-02-19 22:00	118.611473083
2017-02-19 23:00	89.1730604808
2017-02-20 00:00	78.2695357005
2017-02-20 01:00	82.4194539388
2017-02-20 02:00	68.0054060618
2017-02-20 03:00	66.4141202291
2017-02-20 04:00	77.0253615697
2017-02-20 05:00	69.6374673843
2017-02-20 06:00	90.2721471151
2017-02-20 07:00	91.9063215892
2017-02-20 08:00	52.4254727681
2017-02-20 09:00	31.6919862429
2017-02-20 10:00	35.8815889676
2017-02-20 11:00	41.4216712952
2017-02-20 12:00	47.5696760178
2017-02-20 13:00	48.599690183
2017-02-20 14:00	43.3130737305
2017-02-20 15:00	48.1122761408
2017-02-20 16:00	66.5376958211
2017-02-20 17:00	93.9011606852
2017-02-20 18:00	88.305748113
2017-02-20 19:00	81.5309692383
2017-02-20 20:00	51.7239273071
2017-02-20 21:00	46.6704482396
2017-02-20 22:00	46.2492859523
2017-02-20 23:00	44.4910406431
2017-02-21 00:00	28.2286808968
2017-02-21 01:00	15.5329329729
2017-02-21 02:00	10.7632134597
2017-02-21 03:00	8.53847666184
2017-02-21 04:00	15.8640806119
2017-02-21 05:00	17.8034722487
2017-02-21 06:00	14.8246700287
2017-02-21 07:00	16.6608802636
2017-02-21 08:00	36.4825669924
2017-02-21 09:00	21.1034136295
2017-02-21 10:00	17.2177565893
2017-02-21 11:00	19.7600895564
2017-02-21 12:00	21.8427736918
2017-02-21 13:00	24.2236143271
2017-02-21 14:00	28.7154724916
2017-02-21 15:00	34.3039971987
2017-02-21 16:00	45.0671788216
2017-02-21 17:00	41.5113426844
2017-02-21 18:00	29.1094907443
2017-02-21 19:00	33.683026886
2017-02-21 20:00	48.4713417689
2017-02-21 21:00	40.0608730316
2017-02-21 22:00	47.7444150925
2017-02-21 23:00	51.8110165914
2017-02-22 00:00	49.3951192856
2017-02-22 01:00	38.147407945
2017-02-22 02:00	30.351183478
2017-02-22 03:00	27.8449075381
2017-02-22 04:00	41.8747847875
2017-02-22 05:00	41.6876531919
2017-02-22 06:00	55.4761278152
2017-02-22 07:00	54.442191569
2017-02-22 08:00	31.6328984578
2017-02-22 09:00	24.4480046749
2017-02-22 10:00	14.8259703636
2017-02-22 11:00	13.5506683588
2017-02-22 12:00	13.9815433741
2017-02-22 13:00	11.5374249776
2017-02-22 14:00	19.1463711818
2017-02-22 15:00	32.0414514224
2017-02-22 16:00	24.1828181585
2017-02-22 17:00	43.2779736519
2017-02-22 18:00	37.5160263379
2017-02-22 19:00	29.3875358582
2017-02-22 20:00	29.2421916008
2017-02-22 21:00	22.4222846826
2017-02-22 22:00	21.3104461193
2017-02-22 23:00	9.30750570496
2017-02-23 00:00	7.19880457322
2017-02-23 01:00	9.7360127608
2017-02-23 02:00	7.88263888359
2017-02-23 03:00	5.24990802606
2017-02-23 04:00	4.99740297
2017-02-23 05:00	14.7052004258
2017-02-23 06:00	21.3142800013
2017-02-23 07:00	19.5343259494
2017-02-23 08:00	17.1291465282
2017-02-23 09:00	22.0735589027
2017-02-23 10:00	45.1335453033
2017-02-23 11:00	75.3252962112
2017-02-23 12:00	82.0389472326
2017-02-23 13:00	116.618534597
2017-02-23 14:00	64.0278824647
2017-02-23 15:00	70.9739468575
2017-02-23 16:00	129.745524089
2017-02-23 17:00	98.8389411926
2017-02-23 18:00	74.9845753352
2017-02-23 19:00	48.0651146889
2017-02-23 20:00	36.4457876205
2017-02-23 21:00	35.324207751
2017-02-23 22:00	36.7606287956
2017-02-23 23:00	39.0435934385
2017-02-24 00:00	27.6398897171
2017-02-24 01:00	23.6725383917
2017-02-24 02:00	14.5807233969
2017-02-24 03:00	12.4951357126
2017-02-24 04:00	4.07847224871
2017-02-24 05:00	5.72119493087
2017-02-24 06:00	15.0188731154
2017-02-24 07:00	8.77938837608
2017-02-24 08:00	6.00724180539
2017-02-24 09:00	6.79506721894
2017-02-24 10:00	5.37124027411
2017-02-24 11:00	6.37546295722
2017-02-24 12:00	4.95509259701
2017-02-24 13:00	6.50250065327
2017-02-24 14:00	10.2195543845
2017-02-24 15:00	10.4288769166
2017-02-24 16:00	11.2490455151
2017-02-24 17:00	13.729258585
2017-02-24 18:00	23.0925926208
2017-02-24 19:00	26.4233797073
2017-02-24 20:00	20.3902777513
2017-02-24 21:00	41.4516206106
2017-02-24 22:00	38.5468734105
2017-02-24 23:00	54.4221832275
2017-02-25 00:00	47.6412130992
2017-02-25 01:00	50.8615250905
2017-02-25 02:00	64.5183490753
2017-02-25 03:00	78.2717427572
2017-02-25 04:00	37.5988870939
2017-02-25 05:00	36.7188546499
2017-02-25 06:00	30.4648019791
2017-02-25 07:00	33.4345460574
2017-02-25 08:00	34.8729688009
2017-02-25 09:00	31.2363458633
2017-02-25 10:00	25.0498031616
2017-02-25 11:00	15.27745169
2017-02-25 12:00	12.7263888836
2017-02-25 13:00	20.0731481393
2017-02-25 14:00	28.7064684232
2017-02-25 15:00	46.0557903926
2017-02-25 16:00	98.5214825312
2017-02-25 17:00	172.76148173
2017-02-25 18:00	153.229782359
2017-02-25 19:00	189.931673431
2017-02-25 20:00	166.059953054
2017-02-25 21:00	127.275416946
2017-02-25 22:00	85.9068499247
2017-02-25 23:00	51.3588226954
2017-02-26 00:00	33.6882061005
2017-02-26 01:00	38.7674941063
2017-02-26 02:00	29.0950467428
2017-02-26 03:00	25.4586251736
2017-02-26 04:00	44.1076457024
2017-02-26 05:00	48.2709211985
2017-02-26 06:00	24.4303239822
2017-02-26 07:00	46.044907252
2017-02-26 08:00	32.763194561
2017-02-26 09:00	33.9501989365
2017-02-26 10:00	26.9969908396
2017-02-26 11:00	22.3669308186
2017-02-26 12:00	17.1053924878
2017-02-26 13:00	18.8455397447
2017-02-26 14:00	20.9241098563
2017-02-26 15:00	26.3172145685
2017-02-26 16:00	35.4899972916
2017-02-26 17:00	52.3319472631
2017-02-26 18:00	76.1177395503
2017-02-26 19:00	35.1863817215
2017-02-26 20:00	41.6048806508
2017-02-26 21:00	44.3582420349
2017-02-26 22:00	44.1570356687
2017-02-26 23:00	31.1210092862
2017-02-27 00:00	34.7817935626
2017-02-27 01:00	31.2522496223
2017-02-27 02:00	21.4888836861
2017-02-27 03:00	31.2313543955
2017-02-27 04:00	39.8276270549
2017-02-27 05:00	29.2522704442
2017-02-27 06:00	40.7057027817
2017-02-27 07:00	30.4387389501
2017-02-27 08:00	22.785771815
2017-02-27 09:00	16.8504857858
2017-02-27 10:00	29.9436544736
2017-02-27 11:00	126.905363464
2017-02-27 12:00	101.134370232
2017-02-27 13:00	102.245419566
2017-02-27 14:00	115.183994548
2017-02-27 15:00	116.415361277
2017-02-27 16:00	129.888006973
2017-02-27 17:00	69.2544264197
2017-02-27 18:00	0.0
2017-02-27 19:00	34.0526379108
2017-02-27 20:00	86.4372697645
2017-02-27 21:00	0.0
2017-02-27 22:00	35.1074643453
2017-02-27 23:00	0.0
2017-02-28 00:00	0.0
2017-02-28 01:00	0.0
2017-02-28 02:00	0.0391203721364
2017-02-28 03:00	0.0
2017-02-28 04:00	16.7137453993
2017-02-28 05:00	45.7223458114
2017-02-28 06:00	65.5026085536
2017-02-28 07:00	38.821899573
2017-02-28 08:00	41.2930651983
2017-02-28 09:00	28.6802687009
2017-02-28 10:00	22.8604101022
2017-02-28 11:00	15.8793059399
2017-02-28 12:00	20.914195919
2017-02-28 13:00	23.1462539037
2017-02-28 14:00	19.3944117546
2017-02-28 15:00	52.1234574954
2017-02-28 16:00	116.439889908
2017-02-28 17:00	71.8892442067
2017-02-28 18:00	68.0538146337
2017-02-28 19:00	47.2576551437
2017-02-28 20:00	43.3217108409
2017-02-28 21:00	62.3418752352
2017-02-28 22:00	33.3289383888
2017-02-28 23:00	19.6657831033
2017-03-01 00:00	15.9047991435
2017-03-01 01:00	14.2928697824
2017-03-01 02:00	14.202073582
2017-03-01 03:00	13.4847409407
2017-03-01 04:00	12.8525146882
2017-03-01 05:00	34.5555458387
2017-03-01 06:00	56.2451290131
2017-03-01 07:00	26.0804934184
2017-03-01 08:00	30.9431957881
2017-03-01 09:00	24.3433687528
2017-03-01 10:00	24.7204811732
2017-03-01 11:00	35.2749489148
2017-03-01 12:00	21.7760755305
2017-03-01 13:00	18.9153501621
2017-03-01 14:00	19.7975237603
2017-03-01 15:00	21.6860327721
2017-03-01 16:00	49.5572900454
2017-03-01 17:00	162.136129252
2017-03-01 18:00	164.162606939
2017-03-01 19:00	119.205728658
2017-03-01 20:00	73.7981024424
2017-03-01 21:00	56.1017084757
2017-03-01 22:00	63.66786321
2017-03-01 23:00	44.2671402613
2017-03-02 00:00	29.6947722435
2017-03-02 01:00	24.0286246936
2017-03-02 02:00	18.4418316364
2017-03-02 03:00	21.5524006208
2017-03-02 04:00	15.9425006549
2017-03-02 05:00	15.6024614811
2017-03-02 06:00	13.4081879457
2017-03-02 07:00	10.8835927327
2017-03-02 08:00	11.3746087392
2017-03-02 09:00	6.32086621126
2017-03-02 10:00	5.58632302682
2017-03-02 11:00	5.84668044647
2017-03-02 12:00	9.45230128765
2017-03-02 13:00	7.87033123175
2017-03-02 14:00	11.9461444219
2017-03-02 15:00	10.4257856846
2017-03-02 16:00	10.5394645373
2017-03-02 17:00	20.9288276513
2017-03-02 18:00	37.7759446462
2017-03-02 19:00	22.1894341628
2017-03-02 20:00	15.843466266
2017-03-02 21:00	18.4165826008
2017-03-02 22:00	17.3272925377
2017-03-02 23:00	12.7582974831
2017-03-03 00:00	10.3907570918
2017-03-03 01:00	10.8974537532
2017-03-03 02:00	17.5272292455
2017-03-03 03:00	33.7153341293
2017-03-03 04:00	30.6007204374
2017-03-03 05:00	25.5169666608
2017-03-03 06:00	25.5972221057
2017-03-03 07:00	23.2731481711
2017-03-03 08:00	18.1271029154
2017-03-03 09:00	11.8494381587
2017-03-03 10:00	10.733538723
2017-03-03 11:00	10.6165101926
2017-03-03 12:00	10.9307087819
2017-03-03 13:00	16.4173448722
2017-03-03 14:00	15.1704224904
2017-03-03 15:00	33.6376989206
2017-03-03 16:00	160.618571218
2017-03-03 17:00	278.535246785
2017-03-03 18:00	193.803686523
2017-03-03 19:00	138.185161591
2017-03-03 20:00	93.9203926722
2017-03-03 21:00	84.4708856583
2017-03-03 22:00	64.9802425385
2017-03-03 23:00	28.6816477458
2017-03-04 00:00	20.6834572951
2017-03-04 01:00	18.9273018201
2017-03-04 02:00	15.021254007
2017-03-04 03:00	15.4034266154
2017-03-04 04:00	15.9200475852
2017-03-04 05:00	16.1622228146
2017-03-04 06:00	21.4717365106
2017-03-04 07:00	20.5265681108
2017-03-04 08:00	30.3875097911
2017-03-04 09:00	28.534722201
2017-03-04 10:00	22.7640160084
2017-03-04 11:00	20.3368349393
2017-03-04 12:00	22.558845075
2017-03-04 13:00	26.7719352722
2017-03-04 14:00	20.6008542061
2017-03-04 15:00	24.9865739981
2017-03-04 16:00	33.062845389
2017-03-04 17:00	112.382139874
2017-03-04 18:00	97.9574824651
2017-03-04 19:00	115.590694491
2017-03-04 20:00	64.0712348302
2017-03-04 21:00	23.2535114924
2017-03-04 22:00	18.1142117182
2017-03-04 23:00	13.5435152849
2017-03-05 00:00	14.4956422011
2017-03-05 01:00	19.3486111005
2017-03-05 02:00	16.3145833651
2017-03-05 03:00	18.0005255699
2017-03-05 04:00	23.5763730685
2017-03-05 05:00	16.4354394754
2017-03-05 06:00	12.8577400049
2017-03-05 07:00	10.0093798558
2017-03-05 08:00	7.2356253465
2017-03-05 09:00	37.5361145814
2017-03-05 10:00	5.65703247786
2017-03-05 11:00	6.75694444577
2017-03-05 12:00	5.81281626622
2017-03-05 13:00	5.36111112038
2017-03-05 14:00	7.64074075222
2017-03-05 15:00	16.3161808491
2017-03-05 16:00	55.6054251035
2017-03-05 17:00	60.5669111252
2017-03-05 18:00	103.817732684
2017-03-05 19:00	133.15592041
2017-03-05 20:00	54.857006677
2017-03-05 21:00	102.644656372
2017-03-05 22:00	73.7825828552
2017-03-05 23:00	73.559601593
2017-03-06 00:00	115.828372637
2017-03-06 01:00	47.3190600077
2017-03-06 02:00	41.8659006755
2017-03-06 03:00	64.8146356583
2017-03-06 04:00	28.1395017306
2017-03-06 05:00	35.1485881805
2017-03-06 06:00	23.9676349004
2017-03-06 07:00	45.3533406734
2017-03-06 08:00	48.3080752691
2017-03-06 09:00	72.0950245539
2017-03-06 10:00	65.2923449198
2017-03-06 11:00	66.9968541463
2017-03-06 12:00	35.7126337687
2017-03-06 13:00	67.1892126257
2017-03-06 14:00	79.3694184621
2017-03-06 15:00	77.0298549016
2017-03-06 16:00	199.461619314
2017-03-06 17:00	236.352090708
2017-03-06 18:00	210.489022573
2017-03-06 19:00	209.551106771
2017-03-06 20:00	147.450116475
2017-03-06 21:00	127.097835334
2017-03-06 22:00	103.388993219
2017-03-06 23:00	95.1423069812
2017-03-07 00:00	73.5162428273
2017-03-07 01:00	42.7189358372
2017-03-07 02:00	35.2956344549
2017-03-07 03:00	37.9340334051
2017-03-07 04:00	41.0932707355
2017-03-07 05:00	34.8544731351
2017-03-07 06:00	31.6670709442
2017-03-07 07:00	24.6710745957
2017-03-07 08:00	22.6440445438
2017-03-07 09:00	14.7930555556
2017-03-07 10:00	17.2753684142
2017-03-07 11:00	16.8665134324
2017-03-07 12:00	27.8004770073
2017-03-07 13:00	12.5598428534
2017-03-07 14:00	20.4617696922
2017-03-07 15:00	32.8761526733
2017-03-07 16:00	55.2560897834
2017-03-07 17:00	197.183354918
2017-03-07 18:00	210.213796258
2017-03-07 19:00	177.362330464
2017-03-07 20:00	159.66788602
2017-03-07 21:00	152.13265519
2017-03-07 22:00	162.291536255
2017-03-07 23:00	170.058535472
2017-03-08 00:00	134.701812728
2017-03-08 01:00	126.996954877
2017-03-08 02:00	115.109705921
2017-03-08 03:00	83.4308652843
2017-03-08 04:00	71.0233600678
2017-03-08 05:00	67.3231970527
2017-03-08 06:00	76.0931044601
2017-03-08 07:00	69.4184304903
2017-03-08 08:00	72.1553958007
2017-03-08 09:00	72.2836821857
2017-03-08 10:00	78.030581638
2017-03-08 11:00	87.8803436359
2017-03-08 12:00	81.9795738254
2017-03-08 13:00	87.7716647105
2017-03-08 14:00	96.2659428795
2017-03-08 15:00	107.017162233
2017-03-08 16:00	188.992247001
2017-03-08 17:00	315.636301853
2017-03-08 18:00	316.671753478
2017-03-08 19:00	270.127958936
2017-03-08 20:00	391.339148783
2017-03-08 21:00	546.860501987
2017-03-08 22:00	446.643099822
2017-03-08 23:00	448.959336626
2017-03-09 00:00	469.438104445
2017-03-09 01:00	404.728386987
2017-03-09 02:00	413.084556317
2017-03-09 03:00	372.867417588
2017-03-09 04:00	389.348682301
2017-03-09 05:00	395.034414693
2017-03-09 06:00	385.701838664
2017-03-09 07:00	403.122364627
2017-03-09 08:00	317.299544204
2017-03-09 09:00	276.137704997
2017-03-09 10:00	187.693489176
2017-03-09 11:00	144.606866197
2017-03-09 12:00	82.4955007825
2017-03-09 13:00	60.8584083203
2017-03-09 14:00	74.0735035211
2017-03-09 15:00	85.3429349244
2017-03-09 16:00	105.624779907
2017-03-09 17:00	196.118030858
2017-03-09 18:00	244.445201956
2017-03-09 19:00	222.812183751
2017-03-09 20:00	238.952425665
2017-03-09 21:00	256.842627074
2017-03-09 22:00	300.931109944
2017-03-09 23:00	153.84655386
2017-03-10 00:00	171.446477718
2017-03-10 01:00	183.965694392
2017-03-10 02:00	193.29267084
2017-03-10 03:00	216.570153143
2017-03-10 04:00	211.52284168
2017-03-10 05:00	306.739275265
2017-03-10 06:00	295.787644495
2017-03-10 07:00	277.907378509
2017-03-10 08:00	195.699201226
2017-03-10 09:00	151.096404474
2017-03-10 10:00	140.766071615
2017-03-10 11:00	64.4404342723
2017-03-10 12:00	66.4036189358
2017-03-10 13:00	67.1697280908
2017-03-10 14:00	76.4659233177
2017-03-10 15:00	98.6272561294
2017-03-10 16:00	111.648653495
2017-03-10 17:00	103.070480259
2017-03-10 18:00	112.579150365
2017-03-10 19:00	112.136124152
2017-03-10 20:00	109.350381455
2017-03-10 21:00	178.087294527
2017-03-10 22:00	214.402389757
2017-03-10 23:00	169.880969614
2017-03-11 00:00	156.755030647
2017-03-11 01:00	174.818544601
2017-03-11 02:00	177.587513041
2017-03-11 03:00	157.878413537
2017-03-11 04:00	152.514619197
2017-03-11 05:00	173.04029734
2017-03-11 06:00	118.436994653
2017-03-11 07:00	56.2581279343
2017-03-11 08:00	28.8328247261
2017-03-11 09:00	20.514639293
2017-03-11 10:00	25.1160309077
2017-03-11 11:00	21.4150187847
2017-03-11 12:00	20.0043484953
2017-03-11 13:00	90.9343237605
2017-03-11 14:00	57.0394464006
2017-03-11 15:00	69.8222287428
2017-03-11 16:00	85.1139899583
2017-03-11 17:00	105.540104982
2017-03-11 18:00	135.715186489
2017-03-11 19:00	176.667142671
2017-03-11 20:00	204.417057412
2017-03-11 21:00	183.503511346
2017-03-11 22:00	97.7926741002
2017-03-11 23:00	81.6604036255
2017-03-12 00:00	84.2479003652
2017-03-12 01:00	102.966549296
2017-03-12 02:00	107.138963876
2017-03-12 03:00	107.935276474
2017-03-12 04:00	120.348474178
2017-03-12 05:00	124.913654147
2017-03-12 06:00	126.079945879
2017-03-12 07:00	123.019219484
2017-03-12 08:00	111.882638889
2017-03-12 09:00	99.7358176839
2017-03-12 10:00	106.752826682
2017-03-12 11:00	91.8312923839
2017-03-12 12:00	93.9338060772
2017-03-12 13:00	71.9726069379
2017-03-12 14:00	62.4854231873
2017-03-12 15:00	63.9392573031
2017-03-12 16:00	82.4696074596
2017-03-12 17:00	107.998448096
2017-03-12 18:00	134.83017736
2017-03-12 19:00	110.53437337
2017-03-12 20:00	169.172622902
2017-03-12 21:00	182.834715702
2017-03-12 22:00	111.874739176
2017-03-12 23:00	99.5529027825
2017-03-13 09:00	121.247736419
2017-03-13 10:00	97.9349279835
2017-03-13 11:00	88.4036091549
2017-03-13 12:00	99.7656752405
2017-03-13 13:00	73.7461016097
2017-03-13 14:00	81.0656816717
2017-03-13 15:00	85.7424654408
2017-03-13 16:00	139.709802387
2017-03-13 17:00	224.481399116
2017-03-13 18:00	300.607578208
2017-03-13 19:00	425.477393152
2017-03-13 20:00	365.877142224
2017-03-14 08:00	240.125261356
2017-03-14 09:00	198.179031793
2017-03-14 10:00	132.909588517
2017-03-14 11:00	133.853673786
2017-03-14 12:00	114.8798497
2017-03-14 13:00	89.4778103808
2017-03-14 14:00	110.895072596
2017-03-14 15:00	131.997985133
2017-03-14 16:00	307.465942928
2017-03-14 17:00	479.652940697
2017-03-14 18:00	411.920126038
2017-03-14 19:00	404.083946417
2017-03-14 20:00	375.35283436
2017-03-15 06:00	146.528912363
2017-03-15 07:00	123.675241262
2017-03-15 08:00	118.29577808
2017-03-15 09:00	179.110686066
2017-03-15 10:00	122.07327856
2017-03-15 11:00	148.943264215
2017-03-15 12:00	126.0256488
2017-03-15 13:00	107.246283255
2017-03-15 14:00	92.3787200052
2017-03-15 15:00	40.569105373
2017-03-15 16:00	17.351163928
2017-03-15 17:00	25.5837323854
2017-03-15 18:00	48.5126108503
2017-03-15 19:00	72.7478225455
2017-03-15 20:00	70.2438217267
2017-03-15 21:00	103.456132629
2017-03-15 22:00	93.3172372196
2017-03-15 23:00	114.524054512
2017-03-16 00:00	147.648800209
2017-03-16 01:00	143.291392801
2017-03-16 02:00	111.59019301
2017-03-16 03:00	91.3531853156
2017-03-16 04:00	77.2147430882
2017-03-16 05:00	64.564514867
2017-03-16 06:00	54.7516464528
2017-03-16 07:00	29.2155169411
2017-03-16 08:00	23.5022496088
2017-03-16 09:00	19.9699204933
2017-03-16 10:00	15.1985584103
2017-03-16 11:00	15.1908385498
2017-03-16 12:00	13.5519234445
2017-03-16 13:00	15.0532603026
2017-03-16 14:00	17.5030223005
2017-03-16 15:00	16.8064945227
2017-03-16 16:00	68.1035651112
2017-03-16 17:00	40.2387193532
2017-03-16 18:00	57.5469874804
2017-03-16 19:00	88.814902843
2017-03-16 20:00	186.585430512
2017-03-16 21:00	248.622456897
2017-03-16 22:00	286.153291677
2017-03-16 23:00	276.867126204
2017-03-17 00:00	199.483972353
2017-03-17 01:00	220.87756158
2017-03-17 02:00	212.451799687
2017-03-17 03:00	160.764743088
2017-03-17 04:00	110.424820683
2017-03-17 05:00	106.881588536
2017-03-17 06:00	107.013269431
2017-03-17 07:00	73.2977308294
2017-03-17 08:00	46.8924197966
2017-03-17 09:00	40.5355574849
2017-03-17 10:00	26.9494086559
2017-03-17 11:00	24.8350938967
2017-03-17 12:00	29.255258868
2017-03-17 13:00	31.2572183099
2017-03-17 14:00	37.1178925404
2017-03-17 15:00	97.07715506
2017-03-17 16:00	61.201626891
2017-03-17 17:00	77.2660732916
2017-03-17 18:00	98.2938315076
2017-03-17 19:00	55.6845820292
2017-03-17 20:00	75.9556435837
2017-03-17 21:00	125.659210355
2017-03-17 22:00	37.974439228
2017-03-17 23:00	53.8213452008
2017-03-18 00:00	83.0185282994
2017-03-18 01:00	82.9857589984
2017-03-18 02:00	94.4362154408
2017-03-18 03:00	113.889100809
2017-03-18 04:00	127.353410276
2017-03-18 05:00	109.086107851
2017-03-18 06:00	89.407596505
2017-03-18 07:00	96.4471048513
2017-03-18 08:00	66.1427947314
2017-03-18 09:00	71.7525495566
2017-03-18 10:00	68.8965864632
2017-03-18 11:00	57.5797442915
2017-03-18 12:00	40.6390258216
2017-03-18 13:00	48.191206964
2017-03-18 14:00	39.1897430882
2017-03-18 15:00	71.6998322883
2017-03-18 16:00	68.0325149974
2017-03-18 17:00	31.779876832
2017-03-18 18:00	26.2100107813
2017-03-18 19:00	29.7276408451
2017-03-18 20:00	13.4287953048
2017-03-18 21:00	14.4642183134
2017-03-18 22:00	16.9553729786
2017-03-18 23:00	29.173265519
2017-03-19 00:00	23.6166734999
2017-03-19 01:00	29.5458463745
2017-03-19 02:00	30.8953834116
2017-03-19 03:00	21.9222729579
2017-03-19 04:00	20.4431403234
2017-03-19 05:00	21.5753446095
2017-03-19 06:00	22.6211365415
2017-03-19 07:00	19.1131944444
2017-03-19 08:00	19.575286728
2017-03-19 09:00	18.7347711268
2017-03-19 10:00	15.1489010994
2017-03-19 11:00	12.4282961659
2017-03-19 12:00	11.9756792119
2017-03-19 13:00	14.5434109285
2017-03-19 14:00	16.6055555556
2017-03-19 15:00	35.0646420188
2017-03-19 16:00	53.0021648409
2017-03-19 17:00	104.072434142
2017-03-19 18:00	137.849324537
2017-03-19 19:00	36.1433424175
2017-03-19 20:00	66.3877738654
2017-03-19 21:00	60.5753586333
2017-03-19 22:00	53.0578687179
2017-03-19 23:00	51.9858144236
2017-03-20 00:00	52.7757922535
2017-03-20 01:00	39.4954453573
2017-03-20 02:00	42.7591125456
2017-03-20 03:00	44.8128423318
2017-03-20 04:00	40.6333333333
2017-03-20 05:00	52.6098950183
2017-03-20 06:00	58.4728840636
2017-03-20 07:00	55.5269855243
2017-03-20 08:00	44.4276343245
2017-03-20 09:00	39.9439195357
2017-03-20 10:00	43.1772492515
2017-03-20 11:00	50.8288895409
2017-03-20 12:00	30.0399158842
2017-03-20 13:00	27.4463452008
2017-03-20 14:00	27.6749255043
2017-03-20 15:00	49.2533822736
2017-03-20 16:00	101.762669536
2017-03-20 17:00	172.599765258
2017-03-20 18:00	197.796078385
2017-03-20 19:00	156.541855764
2017-03-20 20:00	154.02672796
2017-03-20 21:00	124.237363067
2017-03-20 22:00	93.1104981742
2017-03-20 23:00	84.0781233698
2017-03-21 00:00	89.6654896974
2017-03-21 01:00	62.399364241
2017-03-21 02:00	40.4078703704
2017-03-21 03:00	54.7993153365
2017-03-21 04:00	59.8671687533
2017-03-21 05:00	66.4072509129
2017-03-21 06:00	47.7050306468
2017-03-21 07:00	49.7953312467
2017-03-21 08:00	24.8042449586
2017-03-21 09:00	19.6449074074
2017-03-21 10:00	24.5301806208
2017-03-21 11:00	25.9682363907
2017-03-21 12:00	31.9642410016
2017-03-21 13:00	33.4792481742
2017-03-21 14:00	34.2814782212
2017-03-21 15:00	35.3527231119
2017-03-21 16:00	129.868679678
2017-03-21 17:00	248.43830477
2017-03-21 18:00	265.680314141
2017-03-21 19:00	379.540622218
2017-03-21 20:00	267.733770482
2017-03-21 21:00	292.041514608
2017-03-21 22:00	264.033728578
2017-03-21 23:00	290.445730855
2017-03-22 00:00	248.399814788
2017-03-22 01:00	211.069804596
2017-03-22 02:00	208.553169014
2017-03-22 03:00	195.211821857
2017-03-22 04:00	272.848153944
2017-03-22 05:00	363.760990703
2017-03-22 06:00	348.665604636
2017-03-22 07:00	371.602837896
2017-03-22 08:00	400.135162338
2017-03-22 09:00	211.332885351
2017-03-22 10:00	93.2632792123
2017-03-22 11:00	49.3784313348
2017-03-22 12:00	60.1910319349
2017-03-22 13:00	53.1293003391
2017-03-22 14:00	48.3019137976
2017-03-22 15:00	67.4659852634
2017-03-22 16:00	51.4206507564
2017-03-22 17:00	92.5191738393
2017-03-22 18:00	70.1320161711
2017-03-22 19:00	74.7781885759
2017-03-22 20:00	85.4428305947
2017-03-22 21:00	122.372890584
2017-03-22 22:00	109.709500522
2017-03-22 23:00	96.946746218
2017-03-23 00:00	99.6477495427
2017-03-23 01:00	96.3063021648
2017-03-23 02:00	98.8509780908
2017-03-23 03:00	88.1457550861
2017-03-23 04:00	83.9446563641
2017-03-23 05:00	74.5977145279
2017-03-23 06:00	81.189192097
2017-03-23 07:00	83.8664417058
2017-03-23 08:00	83.4745087215
2017-03-23 09:00	82.1396280397
2017-03-23 10:00	89.1416601461
2017-03-23 11:00	95.6751712775
2017-03-23 12:00	93.5229460094
2017-03-23 13:00	94.4963191184
2017-03-23 14:00	102.763804121
2017-03-23 15:00	119.143469614
2017-03-23 16:00	130.385843766
2017-03-23 17:00	129.361551252
2017-03-23 18:00	134.039218179
2017-03-23 19:00	162.625146714
2017-03-23 20:00	153.257374804
2017-03-23 21:00	149.43458529
2017-03-23 22:00	139.999523996
2017-03-23 23:00	146.653064684
2017-03-24 00:00	150.203954747
2017-03-24 01:00	184.036913146
2017-03-24 02:00	220.387222874
2017-03-24 03:00	228.400564032
2017-03-24 04:00	237.84159494
2017-03-24 05:00	221.246368023
2017-03-24 06:00	185.779998044
2017-03-24 07:00	134.656310919
2017-03-24 08:00	91.3180522953
2017-03-24 09:00	92.7645996348
2017-03-24 10:00	99.9259063641
2017-03-24 11:00	85.0116523213
2017-03-24 12:00	73.2601134585
2017-03-24 13:00	75.42521518
2017-03-24 14:00	71.5773571987
2017-03-24 15:00	71.7268568093
2017-03-24 16:00	170.660820096
2017-03-24 17:00	308.649785828
2017-03-24 18:00	421.176744103
2017-03-24 19:00	474.317217941
2017-03-24 20:00	394.57470481
2017-03-24 21:00	367.458301039
2017-03-24 22:00	329.014479472
2017-03-24 23:00	234.331298905
2017-03-25 00:00	219.286753391
2017-03-25 01:00	188.1795253
2017-03-25 02:00	162.325192358
2017-03-25 03:00	150.088395154
2017-03-25 04:00	135.772597157
2017-03-25 05:00	133.345517084
2017-03-25 06:00	163.223210094
2017-03-25 07:00	120.641624283
2017-03-25 08:00	88.961676662
2017-03-25 09:00	74.4861469744
2017-03-25 10:00	73.5768974961
2017-03-25 11:00	93.5995174752
2017-03-25 12:00	46.1650658581
2017-03-25 13:00	27.4235230829
2017-03-25 14:00	24.5058985126
2017-03-25 15:00	23.5846602765
2017-03-25 16:00	31.8265658385
2017-03-25 17:00	48.7593618471
2017-03-25 18:00	73.3039938706
2017-03-25 19:00	62.6693393109
2017-03-25 20:00	71.322003782
2017-03-25 21:00	52.4018094679
2017-03-25 22:00	27.8238561697
2017-03-25 23:00	26.1633878742
2017-03-26 00:00	30.8325769431
2017-03-26 01:00	37.6684817466
2017-03-26 02:00	39.3507244548
2017-03-26 03:00	31.2384259259
2017-03-26 04:00	29.8475111833
2017-03-26 05:00	30.6923194864
2017-03-26 06:00	35.1283874097
2017-03-26 07:00	15.7026033739
2017-03-26 08:00	18.9460743278
2017-03-26 09:00	11.3829193642
2017-03-26 10:00	10.558377727
2017-03-26 11:00	12.6175469484
2017-03-26 12:00	16.7416639423
2017-03-26 13:00	19.1450573813
2017-03-26 14:00	20.9549285502
2017-03-26 15:00	19.1753944966
2017-03-26 16:00	30.7699145979
2017-03-26 17:00	136.365334366
2017-03-26 18:00	258.749661646
2017-03-26 19:00	227.054901709
2017-03-26 20:00	169.941803599
2017-03-26 21:00	125.016314554
2017-03-26 22:00	134.220122587
2017-03-26 23:00	97.1346667971
2017-03-27 00:00	105.833861502
2017-03-27 01:00	85.934956964
2017-03-27 02:00	83.274146158
2017-03-27 03:00	84.5065792906
2017-03-27 04:00	79.6828508086
2017-03-27 05:00	71.9197509129
2017-03-27 06:00	58.4692488263
2017-03-27 07:00	51.7513888889
2017-03-27 08:00	60.7357166145
2017-03-27 09:00	51.1080888106
2017-03-27 10:00	61.0123431482
2017-03-27 11:00	55.6859643975
2017-03-27 12:00	49.2577776527
2017-03-27 13:00	48.1372391758
[truncated: 6,009 more rows]
