# Supplementary material for: Low-cost air pollution monitoring system—an opportunity for reducing the health risk associated with physical activity in polluted air
Source: PeerJ. 2020 Oct 1;8:e10041. doi: 10.7717/peerj.10041 (PMC7533060; doi:10.7717/peerj.10041)
Supplement: Supplemental Information 1 [file peerj-08-10041-s001.zip › St4 - mm_U24_01H_PM_year.txt]

2017-01-01 01:00	130.690509796
2017-01-01 02:00	132.072467295
2017-01-01 03:00	124.237033976
2017-01-01 04:00	113.65008812
2017-01-01 05:00	105.711711375
2017-01-01 06:00	104.156852468
2017-01-01 07:00	101.7699838
2017-01-01 08:00	95.0090052287
2017-01-01 09:00	61.0004725774
2017-01-01 10:00	51.5952593486
2017-01-01 11:00	35.5556125959
2017-01-01 12:00	30.7798643748
2017-01-01 13:00	34.5328291893
2017-01-01 14:00	37.9434391022
2017-01-01 15:00	44.8757704417
2017-01-01 16:00	47.6113363902
2017-01-01 17:00	54.7434170405
2017-01-01 18:00	80.5288578669
2017-01-01 19:00	112.428315608
2017-01-01 20:00	86.1308027903
2017-01-01 21:00	75.6921643575
2017-01-01 22:00	84.0079875946
2017-01-01 23:00	86.5665457408
2017-01-02 00:00	90.6992165883
2017-01-02 01:00	88.2510578156
2017-01-02 02:00	82.1919362386
2017-01-02 03:00	77.1998536998
2017-01-02 04:00	80.5867898305
2017-01-02 05:00	77.8516535441
2017-01-02 06:00	59.665322113
2017-01-02 07:00	42.0678019206
2017-01-02 08:00	22.7143391291
2017-01-02 09:00	22.6584157944
2017-01-02 10:00	18.9841609478
2017-01-02 11:00	17.2975298564
2017-01-02 12:00	14.8929952939
2017-01-02 13:00	18.620532163
2017-01-02 14:00	21.1878741582
2017-01-02 15:00	22.9751648903
2017-01-02 16:00	22.2306634267
2017-01-02 17:00	20.6057015101
2017-01-02 18:00	22.4701166153
2017-01-02 19:00	24.2805079778
2017-01-02 20:00	25.7426115354
2017-01-02 21:00	25.7040238698
2017-01-02 22:00	26.3252061526
2017-01-02 23:00	26.0857496262
2017-01-03 00:00	23.0227834702
2017-01-03 01:00	23.301690197
2017-01-03 02:00	21.1559933027
2017-01-03 03:00	20.3181351629
2017-01-03 04:00	19.3371543566
2017-01-03 05:00	16.208469677
2017-01-03 06:00	12.9861840725
2017-01-03 07:00	14.6361935298
2017-01-03 08:00	19.8316368421
2017-01-03 09:00	11.2229134719
2017-01-03 10:00	8.50090054671
2017-01-03 11:00	6.59794840813
2017-01-03 12:00	5.96018836896
2017-01-03 13:00	7.1818144242
2017-01-03 14:00	7.29602676233
2017-01-03 15:00	8.28270227909
2017-01-03 16:00	8.8059836785
2017-01-03 17:00	8.04503111045
2017-01-03 18:00	5.90365297
2017-01-03 19:00	5.10413496494
2017-01-03 20:00	6.11130770842
2017-01-03 21:00	5.06073693832
2017-01-03 22:00	3.78056503932
2017-01-03 23:00	2.20090690056
2017-01-04 00:00	2.48664066394
2017-01-04 01:00	1.682255208
2017-01-04 02:00	1.28705288966
2017-01-04 03:00	0.986027116662
2017-01-04 04:00	1.20950658917
2017-01-04 05:00	0.847130261982
2017-01-04 06:00	0.758669458702
2017-01-04 07:00	0.994970823824
2017-01-04 08:00	1.63485222161
2017-01-04 09:00	1.41756406029
2017-01-04 10:00	1.91949518025
2017-01-04 11:00	1.33123731762
2017-01-04 12:00	1.37207952489
2017-01-04 13:00	1.97914447188
2017-01-04 14:00	2.04927384456
2017-01-04 15:00	1.91482432783
2017-01-04 16:00	2.279804039
2017-01-04 17:00	2.32438484033
2017-01-04 18:00	3.56943493287
2017-01-04 19:00	4.25469622413
2017-01-04 20:00	4.61566781998
2017-01-04 21:00	3.46103817622
2017-01-04 22:00	3.73927574356
2017-01-04 23:00	2.78655187289
2017-01-05 00:00	2.29395611584
2017-01-05 01:00	1.6583967487
2017-01-05 02:00	1.245484519
2017-01-05 03:00	1.35111222631
2017-01-05 04:00	1.59558282395
2017-01-05 05:00	1.5248382777
2017-01-05 06:00	1.68519786696
2017-01-05 07:00	2.20371004542
2017-01-05 08:00	2.45951611002
2017-01-05 09:00	2.20858383874
2017-01-05 10:00	1.78350140452
2017-01-05 11:00	1.42203513235
2017-01-05 12:00	1.37073820333
2017-01-05 13:00	1.77059550881
2017-01-05 14:00	2.20980150302
2017-01-05 15:00	5.65711566607
2017-01-05 16:00	6.86810947259
2017-01-05 17:00	7.65271120866
2017-01-05 18:00	9.05202303727
2017-01-05 19:00	8.20050419966
2017-01-05 20:00	5.57342718442
2017-01-05 21:00	2.6283073326
2017-01-05 22:00	2.63371385137
2017-01-05 23:00	3.19769786596
2017-01-06 00:00	3.10197868347
2017-01-06 01:00	4.22674087683
2017-01-06 02:00	4.1072805802
2017-01-06 03:00	2.88755980031
2017-01-06 04:00	4.17066844702
2017-01-06 05:00	3.39832571149
2017-01-06 06:00	4.12413432995
2017-01-06 07:00	4.43828006188
2017-01-06 08:00	6.01141238213
2017-01-06 09:00	4.99080414375
2017-01-06 10:00	2.50638318559
2017-01-06 11:00	2.58909182648
2017-01-06 12:00	3.33694190979
2017-01-06 13:00	4.28521371285
2017-01-06 14:00	5.34619166454
2017-01-06 15:00	9.27245049477
2017-01-06 16:00	13.510248661
2017-01-06 17:00	11.05620567
2017-01-06 18:00	13.9642440796
2017-01-06 19:00	30.0153158188
2017-01-06 20:00	32.6746132533
2017-01-06 21:00	68.6344616572
2017-01-06 22:00	60.6217271169
2017-01-06 23:00	54.6208079656
2017-01-07 00:00	57.4029331207
2017-01-07 01:00	56.4687214533
2017-01-07 02:00	56.728922526
2017-01-07 03:00	54.1216832177
2017-01-07 04:00	49.6091072083
2017-01-07 05:00	63.3148670197
2017-01-07 06:00	81.7064524333
2017-01-07 07:00	93.0528952281
2017-01-07 08:00	98.3701939901
2017-01-07 09:00	76.6993280411
2017-01-07 10:00	38.333501339
2017-01-07 11:00	25.1964800835
2017-01-07 12:00	29.5836757024
2017-01-07 13:00	28.4935630163
2017-01-07 14:00	31.1413209597
2017-01-07 15:00	39.6769852002
2017-01-07 16:00	44.4131024043
2017-01-07 17:00	58.6252662659
2017-01-07 18:00	81.9644699732
2017-01-07 19:00	101.769148
2017-01-07 20:00	118.442220561
2017-01-07 21:00	136.606223297
2017-01-07 22:00	158.037633514
2017-01-07 23:00	162.202501424
2017-01-08 00:00	174.782694753
2017-01-08 01:00	167.342657725
2017-01-08 02:00	167.923986562
2017-01-08 03:00	173.058324353
2017-01-08 04:00	155.413089752
2017-01-08 05:00	113.748246523
2017-01-08 06:00	154.434894307
2017-01-08 07:00	154.199684397
2017-01-08 08:00	143.410109329
2017-01-08 09:00	109.920859909
2017-01-08 10:00	89.0499436696
2017-01-08 11:00	79.5720376333
2017-01-08 12:00	60.4252094905
2017-01-08 13:00	69.485276858
2017-01-08 14:00	64.6947475408
2017-01-08 15:00	73.0186993917
2017-01-08 16:00	89.2598144531
2017-01-08 17:00	100.8318175
2017-01-08 18:00	120.544314957
2017-01-08 19:00	117.575769806
2017-01-08 20:00	124.135609436
2017-01-08 21:00	118.589933395
2017-01-08 22:00	104.458838781
2017-01-08 23:00	112.31364123
2017-01-09 00:00	114.614632034
2017-01-09 01:00	113.239537811
2017-01-09 02:00	107.30177714
2017-01-09 03:00	104.277693518
2017-01-09 04:00	111.630037308
2017-01-09 05:00	113.541529719
2017-01-09 06:00	117.50190684
2017-01-09 07:00	119.216742071
2017-01-09 08:00	129.918022156
2017-01-09 09:00	116.77918663
2017-01-09 10:00	85.82628479
2017-01-09 11:00	55.2475552877
2017-01-09 12:00	30.7423770269
2017-01-09 13:00	30.6089707692
2017-01-09 14:00	31.5118596077
2017-01-09 15:00	37.9440926234
2017-01-09 16:00	52.9922849655
2017-01-09 17:00	42.2308027267
2017-01-09 18:00	70.8629125595
2017-01-09 19:00	78.4810791016
2017-01-09 20:00	93.7238520304
2017-01-09 21:00	96.7943271637
2017-01-09 22:00	80.2157052358
2017-01-09 23:00	71.3930648804
2017-01-10 00:00	64.3618342717
2017-01-10 01:00	58.7710391363
2017-01-10 02:00	55.5328196208
2017-01-10 03:00	39.372479373
2017-01-10 04:00	55.8808695475
2017-01-10 05:00	48.0785006841
2017-01-10 06:00	47.9583426158
2017-01-10 07:00	54.9802225749
2017-01-10 08:00	49.2586409251
2017-01-10 09:00	44.876519076
2017-01-10 10:00	40.9318970044
2017-01-10 11:00	35.6267504374
2017-01-10 12:00	32.7398845673
2017-01-10 13:00	39.8515633901
2017-01-10 14:00	44.4423102697
2017-01-10 15:00	40.0322331111
2017-01-10 16:00	40.9528411229
2017-01-10 17:00	55.1039000829
2017-01-10 18:00	65.8810477575
2017-01-10 19:00	92.630872345
2017-01-10 20:00	113.073180389
2017-01-10 21:00	159.207932409
2017-01-10 22:00	152.48503507
2017-01-10 23:00	170.194154867
2017-01-11 00:00	180.629006449
2017-01-11 01:00	172.790146637
2017-01-11 02:00	162.837327321
2017-01-11 03:00	154.862819277
2017-01-11 04:00	158.058891551
2017-01-11 05:00	169.884377035
2017-01-11 06:00	176.192640177
2017-01-11 07:00	177.900791677
2017-01-11 08:00	180.68049113
2017-01-11 09:00	176.199823761
2017-01-11 10:00	119.517021942
2017-01-11 11:00	129.77657725
2017-01-11 12:00	104.208991241
2017-01-11 13:00	124.447749074
2017-01-11 14:00	121.783707301
2017-01-11 15:00	118.707713572
2017-01-11 16:00	97.5008099874
2017-01-11 17:00	107.152125931
2017-01-11 18:00	113.988462194
2017-01-11 19:00	112.131125895
2017-01-11 20:00	123.714452871
2017-01-11 21:00	130.363539632
2017-01-11 22:00	157.288693237
2017-01-11 23:00	148.067250093
2017-01-12 00:00	4.05510210395
2017-01-12 01:00	2.50839040875
2017-01-12 02:00	3.37103629112
2017-01-12 03:00	4.1843118708
2017-01-12 04:00	5.88818180958
2017-01-12 05:00	7.56896565755
2017-01-12 06:00	8.41015036106
2017-01-12 07:00	8.28466509978
2017-01-12 08:00	8.08255639871
2017-01-12 09:00	7.29694633484
2017-01-12 10:00	7.72417870363
2017-01-12 11:00	8.91115558147
2017-01-12 12:00	6.15143966277
2017-01-12 13:00	5.51868341764
2017-01-12 14:00	4.9431823651
2017-01-12 15:00	5.77932838599
2017-01-12 16:00	7.61429797014
2017-01-12 17:00	12.4169171492
2017-01-12 18:00	13.5564212481
2017-01-12 19:00	15.5126237551
2017-01-12 20:00	11.5128424644
2017-01-12 21:00	7.13105659485
2017-01-12 22:00	5.11387302876
2017-01-12 23:00	8.49818936984
2017-01-13 00:00	6.14362951914
2017-01-13 01:00	4.69702561696
2017-01-13 02:00	9.23841950099
2017-01-13 03:00	12.6653780608
2017-01-13 04:00	13.6737823168
2017-01-13 05:00	14.4507419427
2017-01-13 06:00	14.9606196721
2017-01-13 07:00	15.538546443
2017-01-13 08:00	4.73902840217
2017-01-13 09:00	3.63488712907
2017-01-13 10:00	2.71178019047
2017-01-13 11:00	2.64879820148
2017-01-13 12:00	2.28835616112
2017-01-13 13:00	2.27841197352
2017-01-13 14:00	2.2987601459
2017-01-13 15:00	3.60079909364
2017-01-13 16:00	4.99489153226
2017-01-13 17:00	5.59012875557
2017-01-13 18:00	6.28755391836
2017-01-13 19:00	10.1343670607
2017-01-13 20:00	7.58722406626
2017-01-13 21:00	4.63097412984
2017-01-13 22:00	5.1969114542
2017-01-13 23:00	5.30219115416
2017-01-14 00:00	2.50903729598
2017-01-14 01:00	3.46814750036
2017-01-14 02:00	3.5114313523
2017-01-14 03:00	4.74010254597
2017-01-14 04:00	4.73478565613
2017-01-14 05:00	4.90362127622
2017-01-14 06:00	5.52117265463
2017-01-14 07:00	6.69740297
2017-01-14 08:00	8.39205036958
2017-01-14 09:00	7.96401257515
2017-01-14 10:00	7.16970764001
2017-01-14 11:00	7.42856416702
2017-01-14 12:00	10.6759163698
2017-01-14 13:00	13.5510020574
2017-01-14 14:00	9.39447936217
2017-01-14 15:00	12.4062499762
2017-01-14 16:00	17.6517282327
2017-01-14 17:00	16.7494515419
2017-01-14 18:00	17.1414669196
2017-01-14 19:00	13.6502886454
2017-01-14 20:00	19.0092624982
2017-01-14 21:00	25.7642472903
2017-01-14 22:00	26.7462486903
2017-01-14 23:00	21.5316242377
2017-01-15 00:00	17.7718036652
2017-01-15 01:00	15.9827308337
2017-01-15 02:00	10.8338026285
2017-01-15 03:00	7.69813377282
2017-01-15 04:00	7.37936321894
2017-01-15 05:00	8.05944635868
2017-01-15 06:00	5.89549721877
2017-01-15 07:00	4.35604389111
2017-01-15 08:00	7.07569445769
2017-01-15 09:00	9.44643263817
2017-01-15 10:00	11.1504693826
2017-01-15 11:00	11.0476819833
2017-01-15 12:00	8.54090883732
2017-01-15 13:00	4.74351218144
2017-01-15 14:00	7.07120118141
2017-01-15 15:00	14.1321728388
2017-01-15 16:00	17.9130454063
2017-01-15 17:00	23.9343290011
2017-01-15 18:00	27.6856924693
2017-01-15 19:00	32.867535464
2017-01-15 20:00	43.9612093608
2017-01-15 21:00	57.3317888896
2017-01-15 22:00	59.2612822215
2017-01-15 23:00	58.9128264745
2017-01-16 00:00	45.4013193766
2017-01-16 01:00	46.7204530716
2017-01-16 02:00	41.2680080096
2017-01-16 03:00	23.7016155437
2017-01-16 04:00	21.9340373675
2017-01-16 05:00	32.229956309
2017-01-16 06:00	29.603722922
2017-01-16 07:00	25.9790049553
2017-01-16 08:00	21.118689696
2017-01-16 09:00	15.5405472914
2017-01-16 10:00	11.7950501124
2017-01-16 11:00	12.5319666386
2017-01-16 12:00	9.77399798234
2017-01-16 13:00	6.03502982457
2017-01-16 14:00	7.72783800761
2017-01-16 15:00	12.6064021905
2017-01-16 16:00	21.5245212555
2017-01-16 17:00	29.4782851219
2017-01-16 18:00	23.4130391439
2017-01-16 19:00	25.9649512609
2017-01-16 20:00	31.1997399966
2017-01-16 21:00	36.6675642331
2017-01-16 22:00	39.4063482285
2017-01-16 23:00	44.2499745687
2017-01-17 00:00	45.4909912109
2017-01-17 01:00	51.1001203537
2017-01-17 02:00	50.3686611811
2017-01-17 03:00	52.9919072167
2017-01-17 04:00	47.091292572
2017-01-17 05:00	42.703412056
2017-01-17 06:00	38.1762655258
2017-01-17 07:00	45.4334696452
2017-01-17 08:00	47.408897845
2017-01-17 09:00	34.4979229291
2017-01-17 10:00	23.5759861867
2017-01-17 11:00	15.1112941424
2017-01-17 12:00	3.76021687786
2017-01-17 13:00	4.80224505266
2017-01-17 14:00	31.6470249861
2017-01-17 15:00	72.2943982442
2017-01-17 16:00	70.7784889221
2017-01-17 17:00	55.7206998825
2017-01-17 18:00	51.8727718989
2017-01-17 19:00	52.8538918177
2017-01-17 20:00	50.7858235677
2017-01-17 21:00	44.58315684
2017-01-17 22:00	54.6695503871
2017-01-17 23:00	56.7209516525
2017-01-18 00:00	50.7819519679
2017-01-18 01:00	51.1654970169
2017-01-18 02:00	53.1582478205
2017-01-18 03:00	56.6958214065
2017-01-18 04:00	50.0321702321
2017-01-18 05:00	45.8141604106
2017-01-18 06:00	40.444502004
2017-01-18 07:00	38.5013262431
2017-01-18 08:00	32.9013994853
2017-01-18 09:00	27.5812158902
2017-01-18 10:00	23.5225297292
2017-01-18 11:00	22.1925789833
2017-01-18 12:00	30.2022283554
2017-01-18 13:00	32.5573451996
2017-01-18 14:00	38.6526065191
2017-01-18 15:00	43.2288315455
2017-01-18 16:00	50.2375682831
2017-01-18 17:00	45.4198020299
2017-01-18 18:00	44.7516887665
2017-01-18 19:00	45.9031305949
2017-01-18 20:00	54.2371848424
2017-01-18 21:00	49.0408599218
2017-01-18 22:00	45.2340895335
2017-01-18 23:00	47.8924381256
2017-01-19 00:00	52.4790531158
2017-01-19 01:00	50.4072092056
2017-01-19 02:00	46.1757562002
2017-01-19 03:00	43.6993420488
2017-01-19 04:00	46.8669447581
2017-01-19 05:00	49.445472908
2017-01-19 06:00	53.3755039851
2017-01-19 07:00	56.2980792363
2017-01-19 08:00	60.5470555623
2017-01-19 09:00	63.3642368317
2017-01-19 10:00	66.0440212886
2017-01-19 11:00	74.4244457245
2017-01-19 12:00	76.5183703105
2017-01-19 13:00	77.7901896159
2017-01-19 14:00	82.6407494863
2017-01-19 15:00	91.8481863658
2017-01-19 16:00	103.417951202
2017-01-19 17:00	181.522911326
2017-01-19 18:00	149.467256292
2017-01-19 19:00	184.070242818
2017-01-19 20:00	290.042867279
2017-01-19 21:00	326.969670614
2017-01-19 22:00	379.888923136
2017-01-19 23:00	388.648150635
2017-01-20 00:00	358.683292643
2017-01-20 01:00	326.074551392
2017-01-20 02:00	322.170201619
2017-01-20 03:00	301.68253598
2017-01-20 04:00	306.418774414
2017-01-20 05:00	310.817996724
2017-01-20 06:00	310.510075378
2017-01-20 07:00	312.496789042
2017-01-20 08:00	324.216665649
2017-01-20 09:00	273.263793691
2017-01-20 10:00	259.963041178
2017-01-20 11:00	250.578223419
2017-01-20 12:00	186.147392527
2017-01-20 13:00	136.6522597
2017-01-20 14:00	117.181326421
2017-01-20 15:00	121.561913681
2017-01-20 16:00	142.508133443
2017-01-20 17:00	145.752852359
2017-01-20 18:00	152.901704915
2017-01-20 19:00	168.195649974
2017-01-20 20:00	187.576918538
2017-01-20 21:00	192.852571106
2017-01-20 22:00	173.533268483
2017-01-20 23:00	148.756251526
2017-01-21 00:00	108.879890315
2017-01-21 01:00	134.149324926
2017-01-21 02:00	141.649122874
2017-01-21 03:00	100.126699545
2017-01-21 04:00	111.889600118
2017-01-21 05:00	120.011206563
2017-01-21 06:00	117.132003148
2017-01-21 07:00	137.249038188
2017-01-21 08:00	115.845864868
2017-01-21 09:00	93.8375906626
2017-01-21 10:00	98.6453122457
2017-01-21 11:00	95.5455167135
2017-01-21 12:00	113.69548022
2017-01-21 13:00	123.367435455
2017-01-21 14:00	138.059940592
2017-01-21 15:00	169.330898539
2017-01-21 16:00	191.916836802
2017-01-21 17:00	221.98942159
2017-01-21 18:00	164.73984108
2017-01-21 19:00	238.722456996
2017-01-21 20:00	273.676046753
2017-01-21 21:00	258.625553131
2017-01-21 22:00	238.903501129
2017-01-21 23:00	147.35815328
2017-01-22 00:00	91.5473014196
2017-01-22 01:00	75.9195890427
2017-01-22 02:00	66.3659845352
2017-01-22 03:00	88.8022191969
2017-01-22 04:00	80.4293980916
2017-01-22 05:00	77.0086793264
2017-01-22 06:00	76.9873850505
2017-01-22 07:00	56.1000094096
2017-01-22 08:00	45.5915255864
2017-01-22 09:00	49.3375704447
2017-01-22 10:00	59.8752131144
2017-01-22 11:00	61.3868486404
2017-01-22 12:00	64.9038372676
2017-01-22 13:00	68.8995337168
2017-01-22 14:00	67.3535312017
2017-01-22 15:00	77.46114947
2017-01-22 16:00	94.1497954051
2017-01-22 17:00	124.733933004
2017-01-22 18:00	133.447832362
2017-01-22 19:00	135.105958811
2017-01-22 20:00	152.372745641
2017-01-22 21:00	172.14838206
2017-01-22 22:00	188.34147466
2017-01-22 23:00	206.685924784
2017-01-23 00:00	219.588829295
2017-01-23 01:00	208.826533254
2017-01-23 02:00	197.701584117
2017-01-23 03:00	178.212424327
2017-01-23 04:00	176.705998484
2017-01-23 05:00	169.690814209
2017-01-23 06:00	164.908426921
2017-01-23 07:00	158.233919271
2017-01-23 08:00	156.349045308
2017-01-23 09:00	163.698408254
2017-01-23 10:00	147.824744924
2017-01-23 11:00	155.040602493
2017-01-23 12:00	211.413323975
2017-01-23 13:00	235.778107707
2017-01-23 14:00	236.71597875
2017-01-23 15:00	237.394276683
2017-01-23 16:00	244.63583374
2017-01-23 17:00	327.392038472
2017-01-23 18:00	410.992745972
2017-01-23 19:00	420.767408752
2017-01-23 20:00	428.870345561
2017-01-23 21:00	362.459381104
2017-01-23 22:00	329.219662476
2017-01-23 23:00	313.938436381
2017-01-24 00:00	294.709825643
2017-01-24 01:00	288.093413289
2017-01-24 02:00	252.058987681
2017-01-24 03:00	214.886312711
2017-01-24 04:00	203.084466044
2017-01-24 05:00	177.852189891
2017-01-24 06:00	160.025545247
2017-01-24 07:00	177.312744649
2017-01-24 08:00	187.873855337
2017-01-24 09:00	161.485389455
2017-01-24 10:00	108.174405034
2017-01-24 11:00	95.6703820546
2017-01-24 12:00	86.94435908
2017-01-24 13:00	105.144721731
2017-01-24 14:00	100.361514537
2017-01-24 15:00	119.203694916
2017-01-24 16:00	120.795911789
2017-01-24 17:00	117.855480067
2017-01-24 18:00	121.384715017
2017-01-24 19:00	125.382022731
2017-01-24 20:00	122.664675649
2017-01-24 21:00	126.354038493
2017-01-24 22:00	164.1777771
2017-01-24 23:00	156.867654928
2017-01-25 00:00	167.692116038
2017-01-25 01:00	181.875227356
2017-01-25 02:00	179.44233729
2017-01-25 03:00	184.143876932
2017-01-25 04:00	198.070760854
2017-01-25 05:00	216.951290131
2017-01-25 06:00	222.721935018
2017-01-25 07:00	222.790028636
2017-01-25 08:00	231.677722168
2017-01-25 09:00	226.911957804
2017-01-25 10:00	224.477833303
2017-01-25 11:00	232.932202911
2017-01-25 12:00	234.390482076
2017-01-25 13:00	239.972413381
2017-01-25 14:00	245.104597473
2017-01-25 15:00	253.705343628
2017-01-25 16:00	274.14626414
2017-01-25 17:00	282.057482402
2017-01-25 18:00	299.046305339
2017-01-25 19:00	307.896510824
2017-01-25 20:00	322.022266134
2017-01-25 21:00	324.308739217
2017-01-25 22:00	328.130023702
2017-01-25 23:00	335.321081034
2017-01-26 00:00	332.345881653
2017-01-26 01:00	327.624425252
2017-01-26 02:00	319.717726135
2017-01-26 03:00	115.891009444
2017-01-26 04:00	92.5046128591
2017-01-26 05:00	93.2924067179
2017-01-26 06:00	84.8132233938
2017-01-26 07:00	79.1801021576
2017-01-26 08:00	117.959492747
2017-01-26 09:00	119.644757462
2017-01-26 10:00	107.298918915
2017-01-26 11:00	90.274936676
2017-01-26 12:00	90.4622304281
2017-01-26 13:00	86.5678221385
2017-01-26 14:00	87.2696179708
2017-01-26 15:00	107.049482346
2017-01-26 16:00	117.361287816
2017-01-26 17:00	129.255374527
2017-01-26 18:00	159.888233948
2017-01-26 19:00	155.540437063
2017-01-26 20:00	169.433650462
2017-01-26 21:00	264.194723002
2017-01-26 22:00	239.044930267
2017-01-26 23:00	294.290430196
2017-01-27 00:00	343.01427002
2017-01-27 01:00	359.340267436
2017-01-27 02:00	368.073471069
2017-01-27 03:00	355.890663276
2017-01-27 04:00	345.095506795
2017-01-27 05:00	337.476269023
2017-01-27 06:00	339.915514119
2017-01-27 07:00	346.755063883
2017-01-27 08:00	375.172144063
2017-01-27 09:00	354.247498576
2017-01-27 10:00	264.196718597
2017-01-27 11:00	182.789242299
2017-01-27 12:00	136.437917455
2017-01-27 13:00	122.479492569
2017-01-27 14:00	237.963894653
2017-01-27 15:00	289.764742533
2017-01-27 16:00	293.870937093
2017-01-27 17:00	294.589240519
2017-01-27 18:00	308.697307332
2017-01-27 19:00	326.007025146
2017-01-27 20:00	373.072279358
2017-01-27 21:00	379.016319784
2017-01-27 22:00	402.236867778
2017-01-27 23:00	451.515522766
2017-01-28 00:00	467.384952799
2017-01-28 01:00	450.734424337
2017-01-28 02:00	485.389467875
2017-01-28 03:00	483.465176857
2017-01-28 04:00	482.60847524
2017-01-28 05:00	476.931291199
2017-01-28 06:00	466.552367147
2017-01-28 07:00	465.84098409
2017-01-28 08:00	449.948594157
2017-01-28 09:00	370.00494283
2017-01-28 10:00	321.799754842
2017-01-28 11:00	323.849891154
2017-01-28 12:00	328.767956543
2017-01-28 13:00	337.950580343
2017-01-28 14:00	262.583242289
2017-01-28 15:00	242.627859497
2017-01-28 16:00	256.524945577
2017-01-28 17:00	360.693330383
2017-01-28 18:00	448.778007507
2017-01-28 19:00	464.52399292
2017-01-28 20:00	502.329567464
2017-01-28 21:00	461.040211487
2017-01-28 22:00	338.038680013
2017-01-28 23:00	296.710076396
2017-01-29 00:00	246.298656718
2017-01-29 01:00	237.033218638
2017-01-29 02:00	277.524199931
2017-01-29 03:00	277.712873039
2017-01-29 04:00	283.232544454
2017-01-29 05:00	307.079696147
2017-01-29 06:00	355.757882182
2017-01-29 07:00	367.229984029
2017-01-29 08:00	381.143993632
2017-01-29 09:00	213.83334376
2017-01-29 10:00	168.64056956
2017-01-29 11:00	164.151202393
2017-01-29 12:00	174.902117157
2017-01-29 13:00	190.794148763
2017-01-29 14:00	189.567881266
2017-01-29 15:00	217.629763285
2017-01-29 16:00	231.519867961
2017-01-29 17:00	230.073931885
2017-01-29 18:00	244.141920471
2017-01-29 19:00	305.339826965
2017-01-29 20:00	338.431886292
2017-01-29 21:00	377.252589925
2017-01-29 22:00	423.65357666
2017-01-29 23:00	456.291351318
2017-01-30 00:00	449.483510844
2017-01-30 01:00	452.892486064
2017-01-30 02:00	471.259319051
2017-01-30 03:00	469.405089815
2017-01-30 04:00	470.953446452
2017-01-30 05:00	469.985035706
2017-01-30 06:00	450.468403117
2017-01-30 07:00	471.916513062
2017-01-30 08:00	439.719423421
2017-01-30 09:00	306.709354655
2017-01-30 10:00	266.760440572
2017-01-30 11:00	234.757085673
2017-01-30 12:00	240.36811676
2017-01-30 13:00	291.748976644
2017-01-30 14:00	290.045412699
2017-01-30 15:00	321.219107056
2017-01-30 16:00	355.562010193
2017-01-30 17:00	323.802204386
2017-01-30 18:00	367.62040151
2017-01-30 19:00	409.963718669
2017-01-30 20:00	410.949330648
2017-01-30 21:00	464.911393229
2017-01-30 22:00	521.235894267
2017-01-30 23:00	523.04275767
2017-01-31 00:00	544.091745504
2017-01-31 01:00	529.297076925
2017-01-31 02:00	467.883568319
2017-01-31 03:00	478.559160653
2017-01-31 04:00	415.960627238
2017-01-31 05:00	381.707723999
2017-01-31 06:00	354.045085653
2017-01-31 07:00	343.342335002
2017-01-31 08:00	334.012194316
2017-01-31 09:00	280.286701965
2017-01-31 10:00	287.633150228
2017-01-31 11:00	294.02625529
2017-01-31 12:00	246.715351359
2017-01-31 13:00	207.486189779
2017-01-31 14:00	169.828445689
2017-01-31 15:00	125.324224726
2017-01-31 16:00	125.020660273
2017-01-31 17:00	128.371284358
2017-01-31 18:00	145.241811117
2017-01-31 19:00	163.155368042
2017-01-31 20:00	180.507380931
2017-01-31 21:00	195.680676524
2017-01-31 22:00	208.8042394
2017-01-31 23:00	202.245917002
2017-02-01 00:00	224.808560181
2017-02-01 01:00	246.256633759
2017-02-01 02:00	233.295513662
2017-02-01 03:00	233.290377342
2017-02-01 04:00	240.316993459
2017-02-01 05:00	249.032606252
2017-02-01 06:00	254.576083628
2017-02-01 07:00	254.376190694
2017-02-01 08:00	230.937819417
2017-02-01 09:00	203.571224721
2017-02-01 10:00	220.431580607
2017-02-01 11:00	237.410577647
2017-02-01 12:00	223.517134094
2017-02-01 13:00	229.332008616
2017-02-01 14:00	250.786347453
2017-02-01 15:00	265.277268473
2017-02-01 16:00	276.356827799
2017-02-01 17:00	260.734437307
2017-02-01 18:00	272.456011709
2017-02-01 19:00	285.173563131
2017-02-01 20:00	276.507309977
2017-02-01 21:00	296.270646667
2017-02-01 22:00	301.635816447
2017-02-01 23:00	312.443947347
2017-02-02 00:00	298.977215068
2017-02-02 01:00	295.553726705
2017-02-02 02:00	312.58876241
2017-02-02 03:00	321.838512873
2017-02-02 04:00	367.7695755
2017-02-02 05:00	376.978523763
2017-02-02 06:00	299.790801493
2017-02-02 07:00	187.256588745
2017-02-02 08:00	198.359312439
2017-02-02 09:00	172.807412974
2017-02-02 10:00	132.589762878
2017-02-02 11:00	92.8493025462
2017-02-02 12:00	93.3524936676
2017-02-02 13:00	96.4416169484
2017-02-02 14:00	106.183450953
2017-02-02 15:00	118.471707535
2017-02-02 16:00	126.256877391
2017-02-02 17:00	140.917095439
2017-02-02 18:00	171.669969177
2017-02-02 19:00	218.940268453
2017-02-02 20:00	231.675939178
2017-02-02 21:00	254.641500346
2017-02-02 22:00	262.105225881
2017-02-02 23:00	263.134195201
2017-02-03 00:00	269.627971903
2017-02-03 01:00	285.044092306
2017-02-03 02:00	285.221273804
2017-02-03 03:00	280.294945151
2017-02-03 04:00	288.140623474
2017-02-03 05:00	284.17522939
2017-02-03 06:00	280.855840047
2017-02-03 07:00	280.723922729
2017-02-03 08:00	279.088456726
2017-02-03 09:00	289.490727234
2017-02-03 10:00	298.347598267
2017-02-03 11:00	288.230736287
2017-02-03 12:00	263.170452118
2017-02-03 13:00	241.357734426
2017-02-03 14:00	210.692066956
2017-02-03 15:00	190.59759318
2017-02-03 16:00	239.732252757
2017-02-03 17:00	239.794588979
2017-02-03 18:00	205.361031087
2017-02-03 19:00	181.18891983
2017-02-03 20:00	150.668443807
2017-02-03 21:00	140.556623332
2017-02-03 22:00	145.611796316
2017-02-03 23:00	126.46804479
2017-02-04 00:00	112.623110072
2017-02-04 01:00	115.256629054
2017-02-04 02:00	106.594111888
2017-02-04 03:00	91.6028488935
2017-02-04 04:00	76.7357105255
2017-02-04 05:00	75.4185464223
2017-02-04 06:00	78.6330900828
2017-02-04 07:00	70.7139585495
2017-02-04 08:00	65.1978422801
2017-02-04 09:00	85.0018311818
2017-02-04 10:00	93.6068481445
2017-02-04 11:00	98.3119962056
2017-02-04 12:00	115.551617304
2017-02-04 13:00	101.039762878
2017-02-04 14:00	103.454402924
2017-02-04 15:00	113.221035639
2017-02-04 16:00	122.370455678
2017-02-04 17:00	131.510886002
2017-02-04 18:00	144.198879496
2017-02-04 19:00	138.261362203
2017-02-04 20:00	134.193722153
2017-02-04 21:00	134.835631688
2017-02-04 22:00	128.221347173
2017-02-04 23:00	128.394268545
2017-02-05 00:00	138.058806101
2017-02-05 01:00	125.580260086
2017-02-05 02:00	117.000311788
2017-02-05 03:00	108.158781278
2017-02-05 04:00	102.549712626
2017-02-05 05:00	99.7314772288
2017-02-05 06:00	93.3847704569
2017-02-05 07:00	85.3127610524
2017-02-05 08:00	83.5913506826
2017-02-05 09:00	90.6170658112
2017-02-05 10:00	94.5635785421
2017-02-05 11:00	101.802888616
2017-02-05 12:00	108.667523448
2017-02-05 13:00	122.548216375
2017-02-05 14:00	148.919871267
2017-02-05 15:00	186.375829061
2017-02-05 16:00	211.782593028
2017-02-05 17:00	249.41519165
2017-02-05 18:00	233.357608287
2017-02-05 19:00	292.536460876
2017-02-05 20:00	306.02105662
2017-02-05 21:00	300.344242859
2017-02-05 22:00	307.705591329
2017-02-05 23:00	319.124295044
2017-02-06 00:00	345.14164683
2017-02-06 01:00	309.605512492
2017-02-06 02:00	243.674172211
2017-02-06 03:00	219.219979755
2017-02-06 04:00	170.309352112
2017-02-06 05:00	126.010813014
2017-02-06 06:00	91.6098678589
2017-02-06 07:00	99.1811369578
2017-02-06 08:00	105.422749837
2017-02-06 09:00	110.2250295
2017-02-06 10:00	113.47103068
2017-02-06 11:00	103.080235672
2017-02-06 12:00	95.2147819519
2017-02-06 13:00	93.3780536652
2017-02-06 14:00	97.2984411875
2017-02-06 15:00	93.4410920461
2017-02-06 16:00	91.1708312988
2017-02-06 17:00	98.1388804118
2017-02-06 18:00	100.643010585
2017-02-06 19:00	87.8744157155
2017-02-06 20:00	78.2184051514
2017-02-06 21:00	79.9142017365
2017-02-06 22:00	76.7950415293
2017-02-06 23:00	71.4708627065
2017-02-07 00:00	71.3467157364
2017-02-07 01:00	77.8507212321
2017-02-07 02:00	75.077853775
2017-02-07 03:00	64.7889496108
2017-02-07 04:00	58.6667470932
2017-02-07 05:00	49.0851179759
2017-02-07 06:00	46.1380674362
2017-02-07 07:00	45.4086913427
2017-02-07 08:00	43.1509274165
2017-02-07 09:00	41.4467079163
2017-02-07 10:00	42.8675790151
2017-02-07 11:00	38.5956542333
2017-02-07 12:00	30.3376941681
2017-02-07 13:00	30.9600372314
2017-02-07 14:00	34.9766031901
2017-02-07 15:00	41.1080964406
2017-02-07 16:00	44.711005338
2017-02-07 17:00	50.6782519023
2017-02-07 18:00	56.1976504008
2017-02-07 19:00	60.2603399277
2017-02-07 20:00	64.6785792669
2017-02-07 21:00	61.5079550425
2017-02-07 22:00	57.4361714045
2017-02-07 23:00	52.5125026703
2017-02-08 00:00	46.8943487803
2017-02-08 01:00	44.1966253281
2017-02-08 02:00	39.0678570429
2017-02-08 03:00	34.1686195115
2017-02-08 04:00	31.7259036064
2017-02-08 05:00	30.8013314883
2017-02-08 06:00	30.0786081632
2017-02-08 07:00	30.5925178846
2017-02-08 08:00	32.1172563871
2017-02-08 09:00	32.2670044899
2017-02-08 10:00	33.0457499822
2017-02-08 11:00	31.9989261627
2017-02-08 12:00	36.1114791234
2017-02-08 13:00	36.5736639659
2017-02-08 14:00	39.0938948949
2017-02-08 15:00	43.7029591878
2017-02-08 16:00	42.3393022537
2017-02-08 17:00	45.0254234314
2017-02-08 18:00	44.8681702932
2017-02-08 19:00	45.9827033997
2017-02-08 20:00	50.6929974238
2017-02-08 21:00	54.0710272471
2017-02-08 22:00	49.646026357
2017-02-08 23:00	50.2937637329
2017-02-09 00:00	43.3968936284
2017-02-09 01:00	45.2096890767
2017-02-09 02:00	49.4901089986
2017-02-09 03:00	56.2533432265
2017-02-09 04:00	52.0839236577
2017-02-09 05:00	49.6105349859
2017-02-09 06:00	46.1175960541
2017-02-09 07:00	48.104516538
2017-02-09 08:00	48.5174026489
2017-02-09 09:00	46.4276013056
2017-02-09 10:00	47.4680479685
2017-02-09 11:00	48.9880214691
2017-02-09 12:00	46.4651037852
2017-02-09 13:00	46.6851886113
2017-02-09 14:00	55.4148370743
2017-02-09 15:00	59.1189252218
2017-02-09 16:00	60.6845181147
2017-02-09 17:00	63.8258518855
2017-02-09 18:00	67.5960122426
2017-02-09 19:00	69.9790025075
2017-02-09 20:00	69.099107488
2017-02-09 21:00	77.8511393229
2017-02-09 22:00	77.1739615122
2017-02-09 23:00	81.9507307688
2017-02-10 00:00	79.876381429
2017-02-10 01:00	79.1767293294
2017-02-10 02:00	77.6113984426
2017-02-10 03:00	64.6867757248
2017-02-10 04:00	58.6091601054
2017-02-10 05:00	57.5492790222
2017-02-10 06:00	56.8588273366
2017-02-10 07:00	58.3114891688
2017-02-10 08:00	59.1841451009
2017-02-10 09:00	59.7281811396
2017-02-10 10:00	64.4717057546
2017-02-10 11:00	63.8868781408
2017-02-10 12:00	64.6933148702
2017-02-10 13:00	67.919098409
2017-02-10 14:00	70.3622300466
2017-02-10 15:00	74.525019455
2017-02-10 16:00	61.6528616587
2017-02-10 17:00	51.1984623591
2017-02-10 18:00	48.6259530385
2017-02-10 19:00	45.0475447337
2017-02-10 20:00	45.5792599996
2017-02-10 21:00	48.8762503306
2017-02-10 22:00	48.279426384
2017-02-10 23:00	53.0108311971
2017-02-11 00:00	53.9426169078
2017-02-11 01:00	51.0998485565
2017-02-11 02:00	49.2909097672
2017-02-11 03:00	48.553104142
2017-02-11 04:00	44.6879751205
2017-02-11 05:00	44.9550909042
2017-02-11 06:00	45.7701232274
2017-02-11 07:00	50.3280391693
2017-02-11 08:00	53.0257310232
2017-02-11 09:00	56.4151087443
2017-02-11 10:00	63.068821907
2017-02-11 11:00	68.9161704381
2017-02-11 12:00	63.3999444326
2017-02-11 13:00	66.7308558146
2017-02-11 14:00	77.1170197805
2017-02-11 15:00	82.8714401245
2017-02-11 16:00	89.589034907
2017-02-11 17:00	85.138132604
2017-02-11 18:00	78.670820872
2017-02-11 19:00	80.251440684
2017-02-11 20:00	78.9756373088
2017-02-11 21:00	77.3948254903
2017-02-11 22:00	73.7580413818
2017-02-11 23:00	73.3115028381
2017-02-12 00:00	70.2682435354
2017-02-12 01:00	71.8476244609
2017-02-12 02:00	71.3235378265
2017-02-12 03:00	64.959896023
2017-02-12 04:00	57.108364741
2017-02-12 05:00	50.8471070608
2017-02-12 06:00	47.0044642766
2017-02-12 07:00	47.318196551
2017-02-12 08:00	52.4190736771
2017-02-12 09:00	57.1842002869
2017-02-12 10:00	61.9245133718
2017-02-12 11:00	66.4858588537
2017-02-12 12:00	66.4908911387
2017-02-12 13:00	66.3377697627
2017-02-12 14:00	73.0744519552
2017-02-12 15:00	64.633371226
2017-02-12 16:00	71.9291893005
2017-02-12 17:00	76.6366207123
2017-02-12 18:00	61.4973835627
2017-02-12 19:00	54.7920143763
2017-02-12 20:00	58.8215610504
2017-02-12 21:00	70.1176638285
2017-02-12 22:00	76.2998017629
2017-02-12 23:00	68.7235170364
2017-02-13 00:00	66.3385337194
2017-02-13 01:00	64.0272502899
2017-02-13 02:00	57.4779822032
2017-02-13 03:00	53.4469192634
2017-02-13 04:00	56.1468345006
2017-02-13 05:00	55.3022493362
2017-02-13 06:00	57.4914686203
2017-02-13 07:00	72.3447694143
2017-02-13 08:00	74.6348509471
2017-02-13 09:00	72.3583182017
2017-02-13 10:00	76.4088881175
2017-02-13 11:00	78.7431386312
2017-02-13 12:00	78.5934612274
2017-02-13 13:00	86.4771526337
2017-02-13 14:00	91.2485529582
2017-02-13 15:00	94.3919394175
2017-02-13 16:00	94.9965218862
2017-02-13 17:00	99.2357430776
2017-02-13 18:00	103.966066996
2017-02-13 19:00	105.16975174
2017-02-13 20:00	112.60850563
2017-02-13 21:00	129.317689896
2017-02-13 22:00	134.801273982
2017-02-13 23:00	132.821105067
2017-02-14 00:00	141.451675161
2017-02-14 01:00	142.949195862
2017-02-14 02:00	143.385051727
2017-02-14 03:00	152.542577711
2017-02-14 04:00	150.226341756
2017-02-14 05:00	136.803065236
2017-02-14 06:00	143.757430776
2017-02-14 07:00	159.812911479
2017-02-14 08:00	186.026056671
2017-02-14 09:00	223.179986572
2017-02-14 10:00	206.085130056
2017-02-14 11:00	164.203966268
2017-02-14 12:00	135.711079534
2017-02-14 13:00	127.485049947
2017-02-14 14:00	163.047360992
2017-02-14 15:00	195.751487478
2017-02-14 16:00	229.728609975
2017-02-14 17:00	269.045363617
2017-02-14 18:00	294.166142273
2017-02-14 19:00	316.908046468
2017-02-14 20:00	348.461682129
2017-02-14 21:00	370.305961609
2017-02-14 22:00	415.503170268
2017-02-14 23:00	434.529997253
2017-02-15 00:00	450.870733643
2017-02-15 01:00	441.327047221
2017-02-15 02:00	461.173063151
2017-02-15 03:00	459.538885601
2017-02-15 04:00	455.578790283
2017-02-15 05:00	444.76162974
2017-02-15 06:00	430.824325053
2017-02-15 07:00	436.373638407
2017-02-15 08:00	393.027330526
2017-02-15 09:00	209.585783386
2017-02-15 10:00	155.525661214
2017-02-15 11:00	130.695052656
2017-02-15 12:00	62.1367808024
2017-02-15 13:00	44.648756663
2017-02-15 14:00	72.5155358632
2017-02-15 15:00	121.04001414
2017-02-15 16:00	165.836139425
2017-02-15 17:00	171.002027384
2017-02-15 18:00	184.767596181
2017-02-15 19:00	224.620294698
2017-02-15 20:00	257.638735708
2017-02-15 21:00	292.796708171
2017-02-15 22:00	282.583211009
2017-02-15 23:00	305.526370239
2017-02-16 00:00	361.581004842
2017-02-16 01:00	349.949822998
2017-02-16 02:00	346.302323405
2017-02-16 03:00	358.662867659
2017-02-16 04:00	368.211116536
2017-02-16 05:00	373.138720703
2017-02-16 06:00	378.663420105
2017-02-16 07:00	390.713330078
2017-02-16 08:00	296.394920603
2017-02-16 09:00	232.80235494
2017-02-16 10:00	173.657717387
2017-02-16 11:00	147.61377004
2017-02-16 12:00	122.660569509
2017-02-16 13:00	83.1113953908
2017-02-16 14:00	105.228502909
2017-02-16 15:00	109.904161072
2017-02-16 16:00	138.128793335
2017-02-16 17:00	147.788234711
2017-02-16 18:00	157.505969493
2017-02-16 19:00	178.52167867
2017-02-16 20:00	214.488465881
2017-02-16 21:00	226.510534414
2017-02-16 22:00	256.342849731
2017-02-16 23:00	313.0813797
2017-02-17 00:00	342.368464661
2017-02-17 01:00	366.065282694
2017-02-17 02:00	370.786250814
2017-02-17 03:00	380.605549441
2017-02-17 04:00	380.678879801
2017-02-17 05:00	373.665490723
2017-02-17 06:00	370.545110067
2017-02-17 07:00	386.889488729
2017-02-17 08:00	360.768893941
2017-02-17 09:00	276.893483988
2017-02-17 10:00	200.399388123
2017-02-17 11:00	116.409622828
2017-02-17 12:00	113.042443466
2017-02-17 13:00	140.828389104
2017-02-17 14:00	102.854865646
2017-02-17 15:00	122.360407893
2017-02-17 16:00	135.516451136
2017-02-17 17:00	158.609907023
2017-02-17 18:00	169.944842021
2017-02-17 19:00	199.218185679
2017-02-17 20:00	197.686742401
2017-02-17 21:00	198.542874908
2017-02-17 22:00	187.780586751
2017-02-17 23:00	206.712020365
2017-02-18 00:00	230.432593028
2017-02-18 01:00	233.574908447
2017-02-18 02:00	160.458898417
2017-02-18 03:00	168.487705554
2017-02-18 04:00	154.434653727
2017-02-18 05:00	116.029587936
2017-02-18 06:00	116.245826594
2017-02-18 07:00	116.999868393
2017-02-18 08:00	110.836094411
2017-02-18 09:00	104.522618103
2017-02-18 10:00	101.765595245
2017-02-18 11:00	90.0761528015
2017-02-18 12:00	88.5832459768
2017-02-18 13:00	102.000959651
2017-02-18 14:00	120.28634847
2017-02-18 15:00	134.100209554
2017-02-18 16:00	144.349264272
2017-02-18 17:00	143.327025986
2017-02-18 18:00	201.094082133
2017-02-18 19:00	208.589445241
2017-02-18 20:00	214.455251567
2017-02-18 21:00	218.099396515
2017-02-18 22:00	221.877146912
2017-02-18 23:00	234.882822418
2017-02-19 00:00	233.098223368
2017-02-19 01:00	228.379066722
2017-02-19 02:00	201.751100667
2017-02-19 03:00	188.281044653
2017-02-19 04:00	176.00104777
2017-02-19 05:00	161.738515727
2017-02-19 06:00	154.044915771
2017-02-19 07:00	146.254314677
2017-02-19 08:00	112.990224965
2017-02-19 09:00	96.5179781596
2017-02-19 10:00	78.5075661977
2017-02-19 11:00	59.5817284584
2017-02-19 12:00	26.0260122299
2017-02-19 13:00	30.5599530856
2017-02-19 14:00	42.4511204402
2017-02-19 15:00	55.6106355667
2017-02-19 16:00	32.7991667112
2017-02-19 17:00	41.7453404744
2017-02-19 18:00	76.7320453008
2017-02-19 19:00	99.3151671092
2017-02-19 20:00	113.272950109
2017-02-19 21:00	151.367825826
2017-02-19 22:00	129.618735886
2017-02-19 23:00	172.740440623
2017-02-20 00:00	167.908444468
2017-02-20 01:00	149.464176941
2017-02-20 02:00	140.235062281
2017-02-20 03:00	127.177871445
2017-02-20 04:00	136.52936643
2017-02-20 05:00	141.819676463
2017-02-20 06:00	156.321682231
2017-02-20 07:00	146.276859665
2017-02-20 08:00	97.0787794113
2017-02-20 09:00	49.3774669011
2017-02-20 10:00	29.7265079816
2017-02-20 11:00	35.3555257797
2017-02-20 12:00	35.6938358625
2017-02-20 13:00	36.8411080043
2017-02-20 14:00	42.8233243942
2017-02-20 15:00	45.4645196915
2017-02-20 16:00	64.7646137873
2017-02-20 17:00	46.3753718058
2017-02-20 18:00	47.5692187627
2017-02-20 19:00	37.7219305038
2017-02-20 20:00	37.2966386159
2017-02-20 21:00	38.8254522324
2017-02-20 22:00	36.6581024488
2017-02-20 23:00	37.1288864454
2017-02-21 00:00	24.0009886742
2017-02-21 01:00	12.1618547042
2017-02-21 02:00	5.28009450436
2017-02-21 03:00	3.96085110357
2017-02-21 04:00	4.47466409604
2017-02-21 05:00	5.00282015403
2017-02-21 06:00	10.7603672504
2017-02-21 07:00	13.1291243235
2017-02-21 08:00	14.6617326419
2017-02-21 09:00	12.4257062912
2017-02-21 10:00	13.5826318423
2017-02-21 11:00	11.9341432095
2017-02-21 12:00	14.2755555789
2017-02-21 13:00	13.6453766664
2017-02-21 14:00	12.4979049206
2017-02-21 15:00	15.113884155
2017-02-21 16:00	19.6982250849
2017-02-21 17:00	15.3075972478
2017-02-21 18:00	15.3999950886
2017-02-21 19:00	18.2090150833
2017-02-21 20:00	35.4941796621
2017-02-21 21:00	40.7204168955
2017-02-21 22:00	44.5326950073
2017-02-21 23:00	39.0507839203
2017-02-22 00:00	38.6079534531
2017-02-22 01:00	33.0888468424
2017-02-22 02:00	25.0707188288
2017-02-22 03:00	24.7439522177
2017-02-22 04:00	29.0629358292
2017-02-22 05:00	24.2755601247
2017-02-22 06:00	30.222764492
2017-02-22 07:00	17.95323445
2017-02-22 08:00	14.6737570763
2017-02-22 09:00	16.6110640208
2017-02-22 10:00	7.72854132652
2017-02-22 11:00	5.44741999706
2017-02-22 12:00	2.9519876639
2017-02-22 13:00	3.81769123872
2017-02-22 14:00	5.74387064775
2017-02-22 15:00	7.04393443267
2017-02-22 16:00	7.45583331585
2017-02-22 17:00	8.49428958098
2017-02-22 18:00	5.988743186
2017-02-22 19:00	5.7439071099
2017-02-22 20:00	8.17591336171
2017-02-22 21:00	7.8806779782
2017-02-22 22:00	8.00946329037
2017-02-22 23:00	1.45220338808
2017-02-23 00:00	2.98042371956
2017-02-23 01:00	3.47911374966
2017-02-23 02:00	3.24548022548
2017-02-23 03:00	1.67180007191
2017-02-23 04:00	1.39673679347
2017-02-23 05:00	3.55624390095
2017-02-23 06:00	6.62883299987
2017-02-23 07:00	12.1978417397
2017-02-23 08:00	15.3098775546
2017-02-23 09:00	15.075169452
2017-02-23 10:00	20.2259510994
2017-02-23 11:00	30.1875424067
2017-02-23 12:00	28.5292044004
2017-02-23 13:00	38.0584134102
2017-02-23 14:00	44.9058143616
2017-02-23 15:00	48.1683993657
2017-02-23 16:00	35.2595715841
2017-02-23 17:00	17.0286611239
2017-02-23 18:00	15.3267988046
2017-02-23 19:00	14.1649225553
2017-02-23 20:00	9.77391618093
2017-02-23 21:00	9.74320578575
2017-02-23 22:00	8.85362020334
2017-02-23 23:00	8.23129322529
2017-02-24 00:00	8.50488159657
2017-02-24 01:00	8.7016029199
2017-02-24 02:00	10.3437022448
2017-02-24 03:00	7.18861855087
2017-02-24 04:00	1.05664621359
2017-02-24 05:00	0.691242934453
2017-02-24 06:00	1.62902541322
2017-02-24 07:00	4.34240582387
2017-02-24 08:00	1.83189735959
2017-02-24 09:00	1.39906308781
2017-02-24 10:00	1.33457248087
2017-02-24 11:00	1.25543386653
2017-02-24 12:00	1.32207410609
2017-02-24 13:00	2.62167781194
2017-02-24 14:00	2.74374141693
2017-02-24 15:00	3.65116455952
2017-02-24 16:00	6.6335382541
2017-02-24 17:00	6.21422586441
2017-02-24 18:00	12.8737994194
2017-02-24 19:00	14.6650847435
2017-02-24 20:00	9.36825799942
2017-02-24 21:00	17.5724858761
2017-02-24 22:00	22.4586016973
2017-02-24 23:00	32.7261394819
2017-02-25 00:00	34.5820670764
2017-02-25 01:00	39.437396431
2017-02-25 02:00	47.870911026
2017-02-25 03:00	42.3059089143
2017-02-25 04:00	32.2772741318
2017-02-25 05:00	19.0163511276
2017-02-25 06:00	16.9284557501
2017-02-25 07:00	15.3016996066
2017-02-25 08:00	20.3089076678
2017-02-25 09:00	19.3851730665
2017-02-25 10:00	15.8332177321
2017-02-25 11:00	8.06069053809
2017-02-25 12:00	7.10969509284
2017-02-25 13:00	10.657736063
2017-02-25 14:00	12.5420211315
2017-02-25 15:00	13.3539480686
2017-02-25 16:00	32.8434518178
2017-02-25 17:00	45.5986629486
2017-02-25 18:00	80.8227163315
2017-02-25 19:00	101.254557292
2017-02-25 20:00	110.403460566
2017-02-25 21:00	113.81903979
2017-02-25 22:00	109.309039179
2017-02-25 23:00	85.9973495483
2017-02-26 00:00	49.6316948573
2017-02-26 01:00	69.6966709773
2017-02-26 02:00	70.7408192952
2017-02-26 03:00	59.563057657
2017-02-26 04:00	27.9880524158
2017-02-26 05:00	17.24563845
2017-02-26 06:00	25.630455335
2017-02-26 07:00	20.951065588
2017-02-26 08:00	19.4310520013
2017-02-26 09:00	15.7002231121
2017-02-26 10:00	6.93950734138
2017-02-26 11:00	8.41889653206
2017-02-26 12:00	7.59554030895
2017-02-26 13:00	8.16166495482
2017-02-26 14:00	7.29475586613
2017-02-26 15:00	8.4628687342
2017-02-26 16:00	18.5834860961
2017-02-26 17:00	23.3561703364
2017-02-26 18:00	25.1523177783
2017-02-26 19:00	38.9874816895
2017-02-26 20:00	52.5550636927
2017-02-26 21:00	38.0777959824
2017-02-26 22:00	51.8753278097
2017-02-26 23:00	65.3282740911
2017-02-27 00:00	83.776211675
2017-02-27 01:00	81.7345584869
2017-02-27 02:00	84.9433928172
2017-02-27 03:00	80.1349947655
2017-02-27 04:00	80.8909428914
2017-02-27 05:00	93.9943210602
2017-02-27 06:00	103.179632696
2017-02-27 07:00	72.4643366496
2017-02-27 08:00	44.2703149796
2017-02-27 09:00	11.1821863015
2017-02-27 10:00	4.55404713154
2017-02-27 11:00	3.0293566982
2017-02-27 12:00	3.44744801521
2017-02-27 13:00	3.41284916401
2017-02-27 14:00	3.4631336232
2017-02-27 15:00	4.66691999833
2017-02-27 16:00	8.6829663833
2017-02-27 17:00	15.0401689688
2017-02-27 18:00	27.3061062177
2017-02-27 19:00	43.8990746816
2017-02-27 20:00	51.087281545
2017-02-27 21:00	40.5933369001
2017-02-27 22:00	46.6486246745
2017-02-27 23:00	50.9257785797
2017-02-28 00:00	43.9236656825
2017-02-28 01:00	41.4372406006
2017-02-28 02:00	41.9467439016
2017-02-28 03:00	41.8407890837
2017-02-28 04:00	44.0150948842
2017-02-28 05:00	49.1647645315
2017-02-28 06:00	54.3475543976
2017-02-28 07:00	55.8290310542
2017-02-28 08:00	33.1980081081
2017-02-28 09:00	24.0339583715
2017-02-28 10:00	5.00018832286
2017-02-28 11:00	4.395997262
2017-02-28 12:00	7.05867893696
2017-02-28 13:00	6.74619391759
2017-02-28 14:00	7.55929337343
2017-02-28 15:00	11.1973715782
2017-02-28 16:00	16.435875988
2017-02-28 17:00	28.7927640915
2017-02-28 18:00	25.9172659238
2017-02-28 19:00	24.9914111455
2017-02-28 20:00	13.2451127529
2017-02-28 21:00	10.1792300622
2017-02-28 22:00	14.2322256406
2017-02-28 23:00	9.38211271763
2017-03-01 00:00	4.87817293803
2017-03-01 01:00	3.75835095247
2017-03-01 02:00	5.07439695994
2017-03-01 03:00	6.67237582449
2017-03-01 04:00	4.25027777751
2017-03-01 05:00	5.29206284682
2017-03-01 06:00	11.1962886731
2017-03-01 07:00	13.7884972572
2017-03-01 08:00	15.3518534184
2017-03-01 09:00	14.0908045451
2017-03-01 10:00	14.8648862362
2017-03-01 11:00	14.3326150576
2017-03-01 12:00	10.948732259
2017-03-01 13:00	8.47857259787
2017-03-01 14:00	9.37693514543
2017-03-01 15:00	10.0250616948
2017-03-01 16:00	17.0703662872
2017-03-01 17:00	29.8915438016
2017-03-01 18:00	47.8361109416
2017-03-01 19:00	71.0886428833
2017-03-01 20:00	75.7867530823
2017-03-01 21:00	57.2483651479
2017-03-01 22:00	45.3966894786
2017-03-01 23:00	43.5666440328
2017-03-02 00:00	47.8263324102
2017-03-02 01:00	32.9381263415
2017-03-02 02:00	24.3852589607
2017-03-02 03:00	20.3601695723
2017-03-02 04:00	13.9342466752
2017-03-02 05:00	24.9650283178
2017-03-02 06:00	25.1811062972
2017-03-02 07:00	7.13567849
2017-03-02 08:00	2.25922350337
2017-03-02 09:00	0.845970891168
2017-03-02 10:00	0.669570191142
2017-03-02 11:00	2.05753599902
2017-03-02 12:00	0.925174686809
2017-03-02 13:00	2.01823263069
2017-03-02 14:00	3.1088709871
2017-03-02 15:00	4.50676133434
2017-03-02 16:00	4.5628283148
2017-03-02 17:00	8.84903490543
2017-03-02 18:00	12.9267387867
2017-03-02 19:00	16.2239935557
2017-03-02 20:00	17.8773680846
2017-03-02 21:00	19.9804973931
2017-03-02 22:00	8.19035061995
2017-03-02 23:00	8.10060104529
2017-03-03 00:00	5.02073769569
2017-03-03 01:00	5.17988160451
2017-03-03 02:00	5.8853961587
2017-03-03 03:00	8.17939911859
2017-03-03 04:00	11.083734115
2017-03-03 05:00	14.325892512
2017-03-03 06:00	10.3971129974
2017-03-03 07:00	11.3741849343
2017-03-03 08:00	9.64862482548
2017-03-03 09:00	5.39994474649
2017-03-03 10:00	4.50419580142
2017-03-03 11:00	2.99760416349
2017-03-03 12:00	3.46128956477
2017-03-03 13:00	3.08308012088
2017-03-03 14:00	4.78575936556
2017-03-03 15:00	6.53358228207
2017-03-03 16:00	11.8342896223
2017-03-03 17:00	15.7541853905
2017-03-03 18:00	30.0305325826
2017-03-03 19:00	37.7206109047
2017-03-03 20:00	109.630796115
2017-03-03 21:00	180.357622019
2017-03-03 22:00	173.49350764
2017-03-03 23:00	164.492627462
2017-03-04 00:00	146.887957001
2017-03-04 01:00	135.276135254
2017-03-04 02:00	91.1256497701
2017-03-04 03:00	47.8796860646
2017-03-04 04:00	35.0746279716
2017-03-04 05:00	30.3921518326
2017-03-04 06:00	32.5198587418
2017-03-04 07:00	36.2778415998
2017-03-04 08:00	39.6805129369
2017-03-04 09:00	23.2934022188
2017-03-04 10:00	3.16607119441
2017-03-04 11:00	2.00286150575
2017-03-04 12:00	3.00052834551
2017-03-04 13:00	2.30918412705
2017-03-04 14:00	5.01010078986
2017-03-04 15:00	7.10388972759
2017-03-04 16:00	10.7994323889
2017-03-04 17:00	14.2522443771
2017-03-04 18:00	17.9697771708
2017-03-04 19:00	32.085155344
2017-03-04 20:00	32.4438076337
2017-03-04 21:00	19.3134477933
2017-03-04 22:00	21.4732945442
2017-03-04 23:00	27.8814691861
2017-03-05 00:00	12.7700640837
2017-03-05 01:00	6.62589608033
2017-03-05 02:00	6.3523766915
2017-03-05 03:00	5.52023852074
2017-03-05 04:00	5.31561697324
2017-03-05 05:00	5.97974909147
2017-03-05 06:00	5.66794248819
2017-03-05 07:00	2.79420122107
2017-03-05 08:00	1.07920720056
2017-03-05 09:00	0.971111628165
2017-03-05 10:00	0.933641449362
2017-03-05 11:00	0.456159683131
2017-03-05 12:00	0.511981722216
2017-03-05 13:00	0.545132221219
2017-03-05 14:00	1.2913247255
2017-03-05 15:00	5.58700290918
2017-03-05 16:00	11.494879659
2017-03-05 17:00	35.2864777565
2017-03-05 18:00	31.9848994255
2017-03-05 19:00	28.2067019463
2017-03-05 20:00	43.1407938957
2017-03-05 21:00	34.5787899335
2017-03-05 22:00	28.2815987269
2017-03-05 23:00	26.548551623
2017-03-06 00:00	24.2277958234
2017-03-06 01:00	16.4961748759
2017-03-06 02:00	14.1951274077
2017-03-06 03:00	17.0858538353
2017-03-06 04:00	10.319913427
2017-03-06 05:00	2.83545993964
2017-03-06 06:00	3.58152096669
2017-03-06 07:00	14.6472996871
2017-03-06 08:00	11.9912613551
2017-03-06 09:00	14.3321083546
2017-03-06 10:00	28.3697395325
2017-03-06 11:00	32.4739521662
2017-03-06 12:00	23.7639425596
2017-03-06 13:00	12.7118792187
2017-03-06 14:00	12.411413765
2017-03-06 15:00	15.2277631283
2017-03-06 16:00	24.8949542046
2017-03-06 17:00	38.23001887
2017-03-06 18:00	48.049444898
2017-03-06 19:00	75.9516030629
2017-03-06 20:00	83.3002961477
2017-03-06 21:00	85.4755964915
2017-03-06 22:00	79.693492714
2017-03-06 23:00	81.3630602637
2017-03-07 00:00	83.289519774
2017-03-07 01:00	90.8804519774
2017-03-07 02:00	110.318276836
2017-03-07 03:00	133.50442242
2017-03-07 04:00	108.676271186
2017-03-07 05:00	99.261920904
2017-03-07 06:00	82.5480236794
2017-03-07 07:00	37.5582149362
2017-03-07 08:00	19.0162386157
2017-03-07 09:00	11.8212442536
2017-03-07 10:00	6.30536069553
2017-03-07 11:00	11.3308838432
2017-03-07 12:00	10.4850810654
2017-03-07 13:00	7.92441123226
2017-03-07 14:00	7.2303895646
2017-03-07 15:00	13.3083553675
2017-03-07 16:00	16.895543804
2017-03-07 17:00	32.6517714026
2017-03-07 18:00	98.8969808743
2017-03-07 19:00	109.727272313
2017-03-07 20:00	140.53537796
2017-03-07 21:00	133.160259563
2017-03-07 22:00	145.976584699
2017-03-07 23:00	113.336352459
2017-03-08 00:00	76.0123542805
2017-03-08 01:00	64.5622040073
2017-03-08 02:00	49.1052959927
2017-03-08 03:00	43.6098722261
2017-03-08 04:00	39.0349043716
2017-03-08 05:00	36.3737386157
2017-03-08 06:00	40.017363388
2017-03-08 07:00	41.3246220401
2017-03-08 08:00	37.7756785064
2017-03-08 09:00	34.7374544627
2017-03-08 10:00	33.531575592
2017-03-08 11:00	34.819946971
2017-03-08 12:00	46.2362352883
2017-03-08 13:00	50.7173064978
2017-03-08 14:00	52.06890681
2017-03-08 15:00	57.4129869558
2017-03-08 16:00	63.1950493566
2017-03-08 17:00	73.6931010929
2017-03-08 18:00	92.5054918033
2017-03-08 19:00	120.059737736
2017-03-08 20:00	125.936214689
2017-03-08 21:00	126.32579096
2017-03-08 22:00	127.488507533
2017-03-08 23:00	138.989543315
2017-03-09 00:00	149.355621469
2017-03-09 01:00	138.581892655
2017-03-09 02:00	133.232090395
2017-03-09 03:00	128.081832187
2017-03-09 04:00	122.072283427
2017-03-09 05:00	120.806883239
2017-03-09 06:00	126.720310734
2017-03-09 07:00	126.172488963
2017-03-09 08:00	135.729039162
2017-03-09 09:00	137.717144809
2017-03-09 10:00	130.350614754
2017-03-09 11:00	110.411835155
2017-03-09 12:00	50.2255282332
2017-03-09 13:00	37.5890619308
2017-03-09 14:00	41.0124089253
2017-03-09 15:00	45.9354371585
2017-03-09 16:00	58.9629508197
2017-03-09 17:00	60.6507513661
2017-03-09 18:00	68.9996539162
2017-03-09 19:00	115.959234973
2017-03-09 20:00	126.902336066
2017-03-09 21:00	121.881575592
2017-03-09 22:00	126.235009107
2017-03-09 23:00	117.442762033
2017-03-10 00:00	123.784025424
2017-03-10 01:00	127.254397363
2017-03-10 02:00	122.326098145
2017-03-10 03:00	119.314952776
2017-03-10 04:00	109.177354589
2017-03-10 05:00	99.3301190145
2017-03-10 06:00	91.996575592
2017-03-10 07:00	88.0540437158
2017-03-10 08:00	73.4990118397
2017-03-10 09:00	80.3946148422
2017-03-10 10:00	59.6203052471
2017-03-10 11:00	37.9680634249
2017-03-10 12:00	33.9204785828
2017-03-10 13:00	32.225467125
2017-03-10 14:00	39.43885951
2017-03-10 15:00	43.9785993595
2017-03-10 16:00	49.5326092896
2017-03-10 17:00	52.7428916211
2017-03-10 18:00	56.9601593807
2017-03-10 19:00	61.014931694
2017-03-10 20:00	77.3072040073
2017-03-10 21:00	87.8357923497
2017-03-10 22:00	85.7669489982
2017-03-10 23:00	115.129348816
2017-03-11 00:00	113.924417122
2017-03-11 01:00	109.397531876
2017-03-11 02:00	95.8704826958
2017-03-11 03:00	96.8352412707
2017-03-11 04:00	102.355883424
2017-03-11 05:00	78.0538559322
2017-03-11 06:00	48.263920765
2017-03-11 07:00	16.9805145719
2017-03-11 08:00	9.97098816029
2017-03-11 09:00	11.0046060216
2017-03-11 10:00	10.1789596319
2017-03-11 11:00	8.54633043181
2017-03-11 12:00	6.57280893875
2017-03-11 13:00	7.80221880867
2017-03-11 14:00	8.36971272391
2017-03-11 15:00	11.1075770357
2017-03-11 16:00	16.8441534461
2017-03-11 17:00	29.020428051
2017-03-11 18:00	25.5881147541
2017-03-11 19:00	43.1258105647
2017-03-11 20:00	41.0978779599
2017-03-11 21:00	36.6716165756
2017-03-11 22:00	44.7829690346
2017-03-11 23:00	35.5624134791
2017-03-12 00:00	35.9717531876
2017-03-12 01:00	38.7050500911
2017-03-12 02:00	40.505223133
2017-03-12 03:00	44.8748325823
2017-03-12 04:00	47.4879826958
2017-03-12 05:00	49.1045947177
2017-03-12 06:00	50.523074851
2017-03-12 07:00	52.938064663
2017-03-12 08:00	50.0145446266
2017-03-12 09:00	47.0970826723
2017-03-12 10:00	44.3865885187
2017-03-12 11:00	45.4311122863
2017-03-12 12:00	44.7686277102
2017-03-12 13:00	35.7824319878
2017-03-12 14:00	33.4356513309
2017-03-12 15:00	25.6582340326
2017-03-12 16:00	24.2537021858
2017-03-12 17:00	30.3893351548
2017-03-12 18:00	28.096557377
2017-03-12 19:00	30.6592395264
2017-03-12 20:00	34.3433201432
2017-03-12 21:00	37.6119672131
2017-03-12 22:00	35.1686520947
2017-03-12 23:00	34.0015664845
2017-03-13 00:00	38.5006648452
2017-03-13 01:00	42.0088979964
2017-03-13 02:00	43.253356102
2017-03-13 03:00	42.3635386934
2017-03-13 04:00	41.846798725
2017-03-13 05:00	41.5084881603
2017-03-13 06:00	42.3145218579
2017-03-13 07:00	43.3124544627
2017-03-13 08:00	44.5162704918
2017-03-13 09:00	45.0239663024
2017-03-13 10:00	46.5944489982
2017-03-13 11:00	47.9348679417
2017-03-13 12:00	41.305764146
2017-03-13 13:00	34.536003878
2017-03-13 14:00	28.0788075093
2017-03-13 15:00	29.6711115518
2017-03-13 16:00	36.8421994536
2017-03-13 17:00	40.7098497268
2017-03-13 18:00	55.5061794171
2017-03-13 19:00	89.768579235
2017-03-13 20:00	121.087509107
2017-03-13 21:00	152.773647541
2017-03-13 22:00	179.589125683
2017-03-13 23:00	161.425969945
2017-03-14 00:00	180.663611111
2017-03-14 01:00	200.00075592
2017-03-14 02:00	160.957272313
2017-03-14 03:00	175.120408447
2017-03-14 04:00	205.298211463
2017-03-14 05:00	223.728719397
2017-03-14 06:00	204.598394539
2017-03-14 07:00	205.24386612
2017-03-14 08:00	166.222928051
2017-03-14 09:00	118.475380737
2017-03-14 10:00	78.6597426646
2017-03-14 11:00	50.7885586236
2017-03-14 12:00	49.9434590612
2017-03-14 13:00	50.1092602193
2017-03-14 14:00	51.9951237433
2017-03-14 15:00	62.496954874
2017-03-14 16:00	77.060705535
2017-03-14 17:00	105.586038251
2017-03-14 18:00	107.68928051
2017-03-14 19:00	161.495902797
2017-03-14 20:00	201.894792844
2017-03-14 21:00	232.157838983
2017-03-14 22:00	245.978592279
2017-03-14 23:00	242.231760829
2017-03-15 00:00	241.713700565
2017-03-15 01:00	222.035254237
2017-03-15 02:00	215.430758004
2017-03-15 03:00	205.185815549
2017-03-15 04:00	207.544908925
2017-03-15 05:00	185.841589253
2017-03-15 06:00	193.238843352
2017-03-15 07:00	198.461908015
2017-03-15 08:00	174.792641166
2017-03-15 09:00	119.120842441
2017-03-15 10:00	94.3922421999
2017-03-15 11:00	110.381627886
2017-03-15 12:00	91.6143225778
2017-03-15 13:00	77.7564245923
2017-03-16 21:00	37.4434136933
2017-03-16 22:00	39.2693926554
2017-03-16 23:00	45.3748728814
2017-03-17 00:00	48.968799435
2017-03-17 01:00	58.2482627119
2017-03-17 02:00	68.017886064
2017-03-17 03:00	77.1009521074
2017-03-17 04:00	74.2741640691
2017-03-17 05:00	75.0543221962
2017-03-17 06:00	84.0512664783
2017-03-17 07:00	78.1910351641
2017-03-17 08:00	42.1632528351
2017-03-17 09:00	14.6988535698
2017-03-17 10:00	8.63755176536
2017-03-17 11:00	11.6617743536
2017-03-17 12:00	14.5577103601
2017-03-17 13:00	15.3399556238
2017-03-17 14:00	18.6872930534
2017-03-17 15:00	22.6067204301
2017-03-17 16:00	23.8919160378
2017-03-17 17:00	43.7187775427
2017-03-17 18:00	67.6629781421
2017-03-17 19:00	48.0165653094
2017-03-17 20:00	62.535126917
2017-03-17 21:00	60.5466402256
2017-03-17 22:00	14.2845765027
2017-03-17 23:00	22.3723998179
2017-03-18 00:00	26.0159107468
2017-03-18 01:00	29.6991803279
2017-03-18 02:00	36.6651411658
2017-03-18 03:00	45.2548644117
2017-03-18 04:00	53.2094216758
2017-03-18 05:00	45.6791803279
2017-03-18 06:00	38.3826684882
2017-03-18 07:00	30.4743897996
2017-03-18 08:00	21.03821949
2017-03-18 09:00	20.7091120219
2017-03-18 10:00	24.5636338798
2017-03-18 11:00	27.6827686703
2017-03-18 12:00	16.1768306011
2017-03-18 13:00	15.4887067395
2017-03-18 14:00	11.9537613843
2017-03-18 15:00	8.95426391092
2017-03-18 16:00	8.06760473588
2017-03-18 17:00	8.45600182149
2017-03-18 18:00	9.11365209472
2017-03-18 19:00	8.50245901639
2017-03-18 20:00	6.3450136612
2017-03-18 21:00	7.11034608379
2017-03-18 22:00	7.60777777778
2017-03-18 23:00	14.2209214751
2017-03-19 00:00	11.3357391714
2017-03-19 01:00	11.186252354
2017-03-19 02:00	12.7476694915
2017-03-19 03:00	11.0126287803
2017-03-19 04:00	8.11229755179
2017-03-19 05:00	8.51120527307
2017-03-19 06:00	9.98869091723
2017-03-19 07:00	11.6167100429
2017-03-19 08:00	9.55734972678
2017-03-19 09:00	6.74596622402
2017-03-19 10:00	5.87465744474
2017-03-19 11:00	4.52508013846
2017-03-19 12:00	3.80074404762
2017-03-19 13:00	4.5880452349
2017-03-19 14:00	5.83292356722
2017-03-19 15:00	8.24071478935
2017-03-19 16:00	13.9440481227
2017-03-19 17:00	26.1077322404
2017-03-19 18:00	27.335942623
2017-03-19 19:00	16.8740528233
2017-03-19 20:00	24.6642714026
2017-03-19 21:00	28.9204599271
2017-03-19 22:00	23.3279052823
2017-03-19 23:00	22.5745628415
2017-03-20 00:00	31.7650182149
2017-03-20 01:00	36.7871630237
2017-03-20 02:00	40.9876912568
2017-03-20 03:00	36.1161003718
2017-03-20 04:00	21.3568350079
2017-03-20 05:00	29.4662392032
2017-03-20 06:00	27.8850387802
2017-03-20 07:00	25.1121805041
2017-03-20 08:00	23.2456328221
2017-03-20 09:00	20.6877269522
2017-03-20 10:00	20.8700070509
2017-03-20 11:00	20.7121232152
2017-03-20 12:00	7.47010155317
2017-03-20 13:00	7.83140040963
2017-03-20 14:00	8.30879416283
2017-03-20 15:00	18.244619389
2017-03-20 16:00	32.8768091825
2017-03-20 17:00	54.4212189318
2017-03-20 18:00	63.6445222986
2017-03-20 19:00	67.6428036312
2017-03-20 20:00	66.4427022739
2017-03-20 21:00	63.5367794818
2017-03-20 22:00	54.2388639168
2017-03-20 23:00	53.1096686057
2017-03-21 00:00	52.0779863682
2017-03-21 01:00	53.5099043716
2017-03-21 02:00	53.3335564663
2017-03-21 03:00	62.1854893555
2017-03-21 04:00	122.772882514
2017-03-21 05:00	118.650819672
2017-03-21 06:00	80.9008804865
2017-03-21 07:00	43.9918658138
2017-03-21 08:00	11.3966803209
2017-03-21 09:00	9.68765440988
2017-03-21 10:00	11.5574159413
2017-03-21 11:00	11.5950884857
2017-03-21 12:00	11.882853836
2017-03-21 13:00	12.2529183201
2017-03-21 14:00	12.5485325728
2017-03-21 15:00	14.2568527052
2017-03-21 16:00	20.6018603857
2017-03-21 17:00	23.8702660752
2017-03-21 18:00	36.3820729773
2017-03-21 19:00	68.1371937247
2017-03-21 20:00	106.032037723
2017-03-21 21:00	114.422355896
2017-03-21 22:00	137.643842029
2017-03-21 23:00	194.017356484
2017-03-22 00:00	215.673783712
2017-03-22 01:00	240.218614783
2017-03-22 02:00	235.165564222
2017-03-22 03:00	203.125859886
2017-03-22 04:00	187.575430989
2017-03-22 05:00	196.711171632
2017-03-22 06:00	219.680374141
2017-03-22 07:00	233.58470386
2017-03-22 08:00	203.856654328
2017-03-22 09:00	31.8676273577
2017-03-22 10:00	9.74346025031
2017-03-22 11:00	5.48953551913
2017-03-22 12:00	5.20502276867
2017-03-22 13:00	7.22643897996
2017-03-22 14:00	9.69869307832
2017-03-22 15:00	8.91050546448
2017-03-22 16:00	10.9635883424
2017-03-22 17:00	9.36856102004
2017-03-22 18:00	16.5132832423
2017-03-22 19:00	12.6984016393
2017-03-22 20:00	17.5548360656
2017-03-22 21:00	20.328715847
2017-03-22 22:00	25.7133378871
2017-03-22 23:00	20.9777367942
2017-03-23 00:00	29.1707103825
2017-03-23 01:00	34.9666939891
2017-03-23 02:00	41.9914253188
2017-03-23 03:00	41.9764025889
2017-03-23 04:00	36.2866347905
2017-03-23 05:00	29.8885200364
2017-03-23 06:00	27.9271448087
2017-03-23 07:00	22.824726776
2017-03-23 08:00	16.871147541
2017-03-23 09:00	20.6166803279
2017-03-23 10:00	27.8216596157
2017-03-23 11:00	30.9473867442
2017-03-23 12:00	31.7360303191
2017-03-23 13:00	33.5447778953
2017-03-23 14:00	42.6307773665
2017-03-23 15:00	44.9818173806
2017-03-23 16:00	44.8750044068
2017-03-23 17:00	53.042288031
2017-03-23 18:00	68.0196853517
2017-03-23 19:00	85.746862771
2017-03-23 20:00	90.7128825137
2017-03-23 21:00	58.2329014631
2017-03-23 22:00	64.5152451672
2017-03-23 23:00	65.1835564663
2017-03-24 00:00	71.110100329
2017-03-24 01:00	78.4283245197
2017-03-24 02:00	91.8248281333
2017-03-24 03:00	101.703350223
2017-03-24 04:00	116.381425172
2017-03-24 05:00	122.56921382
2017-03-24 06:00	88.4670853164
2017-03-24 07:00	53.798409131
2017-03-24 08:00	52.0171073506
2017-03-24 09:00	43.3589326635
2017-03-24 10:00	47.2699717962
2017-03-24 11:00	42.5628459369
2017-03-24 12:00	38.4527278336
2017-03-24 13:00	41.1736911687
2017-03-24 14:00	30.5287076209
2017-03-24 15:00	32.2322139961
2017-03-24 16:00	51.1788824255
2017-03-24 17:00	71.0698457606
2017-03-24 18:00	109.52071949
2017-03-24 19:00	127.128697632
2017-03-24 20:00	148.340753296
2017-03-24 21:00	189.378036723
2017-03-24 22:00	190.672928437
2017-03-24 23:00	208.056177024
2017-03-25 00:00	209.587038606
2017-03-25 01:00	199.012688324
2017-03-25 02:00	172.279114878
2017-03-25 03:00	144.850524772
2017-03-25 04:00	127.695875706
2017-03-25 05:00	116.484929379
2017-03-25 06:00	116.590677966
2017-03-25 07:00	124.164416582
2017-03-25 08:00	122.833925319
2017-03-25 09:00	77.2494571893
2017-03-25 10:00	79.5763664875
2017-03-25 11:00	57.4337941628
2017-03-25 12:00	15.5869584987
2017-03-25 13:00	13.5891863746
2017-03-25 14:00	12.9916916016
2017-03-25 15:00	14.5431649921
2017-03-25 16:00	17.7266040895
2017-03-25 17:00	27.2103781068
2017-03-25 18:00	38.2921690464
2017-03-25 19:00	43.238577766
2017-03-25 20:00	63.4867395264
2017-03-25 21:00	29.2857786885
2017-03-25 22:00	19.422773224
2017-03-25 23:00	14.8081876138
2017-03-26 00:00	13.6365983607
2017-03-26 01:00	12.8644734649
2017-03-26 02:00	16.0321563089
2017-03-26 03:00	12.1239658144
2017-03-26 04:00	10.440720339
2017-03-26 05:00	10.2700910747
2017-03-26 06:00	10.4176001821
2017-03-26 07:00	7.49310564663
2017-03-26 08:00	5.47623406193
2017-03-26 09:00	3.54682075915
2017-03-26 10:00	3.57114828245
2017-03-26 11:00	2.95477950589
2017-03-26 12:00	4.34496824412
2017-03-26 13:00	3.77628734691
2017-03-26 14:00	5.32705666496
2017-03-26 15:00	7.20097391151
[truncated: 6,431 more rows]
