# Supplementary material for: Low-cost air pollution monitoring system—an opportunity for reducing the health risk associated with physical activity in polluted air
Source: PeerJ. 2020 Oct 1;8:e10041. doi: 10.7717/peerj.10041 (PMC7533060; doi:10.7717/peerj.10041)
Supplement: Supplemental Information 1 [file peerj-08-10041-s001.zip › St6 - mm_U29_01H_PM_year.txt]

2017-01-01 01:00	369.282248942
2017-01-01 02:00	334.472254944
2017-01-01 03:00	261.082284037
2017-01-01 04:00	298.953186798
2017-01-01 05:00	227.769738261
2017-01-01 06:00	195.880608114
2017-01-01 07:00	155.501985168
2017-01-01 08:00	190.371200294
2017-01-01 09:00	232.476049489
2017-01-01 10:00	147.80647494
2017-01-01 11:00	133.381409327
2017-01-01 12:00	117.592699941
2017-01-01 13:00	152.198117828
2017-01-01 14:00	170.645966085
2017-01-01 15:00	226.85734609
2017-01-01 16:00	227.911058553
2017-01-01 17:00	187.456549327
2017-01-01 18:00	159.328491974
2017-01-01 19:00	184.239032491
2017-01-01 20:00	299.728775787
2017-01-01 21:00	222.431937917
2017-01-01 22:00	193.927733103
2017-01-01 23:00	157.433411916
2017-01-02 00:00	152.467909241
2017-01-02 01:00	128.492063649
2017-01-02 02:00	105.958923467
2017-01-02 03:00	69.9386311849
2017-01-02 04:00	41.4378520966
2017-01-02 05:00	85.7106778463
2017-01-02 06:00	106.179724121
2017-01-02 07:00	113.879593786
2017-01-02 08:00	120.997477341
2017-01-02 09:00	127.837206395
2017-01-02 10:00	103.009148534
2017-01-02 11:00	107.306501389
2017-01-02 12:00	86.4930850983
2017-01-02 13:00	82.2520309448
2017-01-02 14:00	84.2384256999
2017-01-02 15:00	102.710442607
2017-01-02 16:00	119.007218806
2017-01-02 17:00	114.464690781
2017-01-02 18:00	108.718486023
2017-01-02 19:00	98.4543986003
2017-01-02 20:00	96.7936880747
2017-01-02 21:00	106.034230423
2017-01-02 22:00	106.972698212
2017-01-02 23:00	105.829570643
2017-01-03 00:00	99.8540198008
2017-01-03 01:00	96.5021329244
2017-01-03 02:00	86.7053633372
2017-01-03 03:00	68.0359090169
2017-01-03 04:00	61.1722319921
2017-01-03 05:00	66.3274676005
2017-01-03 06:00	68.2507364273
2017-01-03 07:00	54.4522300084
2017-01-03 08:00	29.9376154264
2017-01-03 09:00	27.3605047544
2017-01-03 10:00	31.3785840034
2017-01-03 11:00	39.5039253871
2017-01-03 12:00	51.467524147
2017-01-03 13:00	51.6366360346
2017-01-03 14:00	50.75842158
2017-01-03 15:00	50.2703439077
2017-01-03 16:00	51.5255836487
2017-01-03 17:00	46.4806042989
2017-01-03 18:00	32.6985377947
2017-01-03 19:00	26.6892801603
2017-01-03 20:00	27.6040851593
2017-01-03 21:00	24.0232492765
2017-01-03 22:00	16.078909111
2017-01-03 23:00	12.6313476721
2017-01-04 00:00	11.4730307738
2017-01-04 01:00	9.13048055967
2017-01-04 02:00	8.53013175329
2017-01-04 03:00	9.34624087811
2017-01-04 04:00	10.1276310603
2017-01-04 05:00	8.4727145195
2017-01-04 06:00	7.83383865356
2017-01-04 07:00	6.9417547067
2017-01-04 08:00	8.53987354438
2017-01-04 09:00	8.24784111977
2017-01-04 10:00	9.69462132454
2017-01-04 11:00	13.2892442067
2017-01-04 12:00	12.8390323003
2017-01-04 13:00	18.857342116
2017-01-04 14:00	15.1282831351
2017-01-04 15:00	13.3812663078
2017-01-04 16:00	12.4116067092
2017-01-04 17:00	14.3141073068
2017-01-04 18:00	22.9317911625
2017-01-04 19:00	27.2851068179
2017-01-04 20:00	27.5364503225
2017-01-04 21:00	32.1893095334
2017-01-04 22:00	29.5307872136
2017-01-04 23:00	21.537242349
2017-01-05 00:00	16.5890584151
2017-01-05 01:00	12.4290623188
2017-01-05 02:00	14.7442324956
2017-01-05 03:00	15.4024270535
2017-01-05 04:00	14.9164319356
2017-01-05 05:00	21.0015973727
2017-01-05 06:00	20.3745988846
2017-01-05 07:00	22.1452725728
2017-01-05 08:00	24.4773763975
2017-01-05 09:00	20.6960648696
2017-01-05 10:00	17.6481417656
2017-01-05 11:00	16.1156646729
2017-01-05 12:00	13.6101851781
2017-01-05 13:00	15.0524226507
2017-01-05 14:00	19.6192128658
2017-01-05 15:00	37.3185682615
2017-01-05 16:00	42.1573787053
2017-01-05 17:00	34.7077720324
2017-01-05 18:00	36.5823684374
2017-01-05 19:00	41.3550581614
2017-01-05 20:00	36.3719453176
2017-01-05 21:00	22.4445872148
2017-01-05 22:00	22.8742959658
2017-01-05 23:00	40.9499397596
2017-01-06 00:00	28.609909153
2017-01-06 01:00	27.4064813932
2017-01-06 02:00	32.6149853706
2017-01-06 03:00	22.339925766
2017-01-06 04:00	24.0521531423
2017-01-06 05:00	25.2896911621
2017-01-06 06:00	23.3119100253
2017-01-06 07:00	28.2122907956
2017-01-06 08:00	32.6814308167
2017-01-06 09:00	35.417602253
2017-01-06 10:00	30.7227806409
2017-01-06 11:00	20.528151989
2017-01-06 12:00	22.2603913625
2017-01-06 13:00	30.0292744319
2017-01-06 14:00	37.9084093094
2017-01-06 15:00	41.4076020559
2017-01-06 16:00	53.3780158361
2017-01-06 17:00	57.0092787425
2017-01-06 18:00	84.1502816518
2017-01-06 19:00	87.2563313802
2017-01-06 20:00	131.796377691
2017-01-06 21:00	132.402243423
2017-01-06 22:00	133.682531484
2017-01-06 23:00	127.508476512
2017-01-07 00:00	135.250544739
2017-01-07 01:00	153.862420909
2017-01-07 02:00	193.903296153
2017-01-07 03:00	192.69474767
2017-01-07 04:00	284.633200328
2017-01-07 05:00	271.804544322
2017-01-07 06:00	274.156413269
2017-01-07 07:00	262.965329742
2017-01-07 08:00	256.09025294
2017-01-07 09:00	263.743727875
2017-01-07 10:00	243.820527649
2017-01-07 11:00	185.807062531
2017-01-07 12:00	137.377644221
2017-01-07 13:00	132.498331197
2017-01-07 14:00	147.418554942
2017-01-07 15:00	177.222104136
2017-01-07 16:00	216.357876841
2017-01-07 17:00	240.87065684
2017-01-07 18:00	264.484275564
2017-01-07 19:00	199.046198781
2017-01-07 20:00	184.450097656
2017-01-07 21:00	150.736434174
2017-01-07 22:00	141.982762655
2017-01-07 23:00	150.042960231
2017-01-08 00:00	124.814814631
2017-01-08 01:00	111.55034167
2017-01-08 02:00	99.4443382263
2017-01-08 03:00	100.339560445
2017-01-08 04:00	90.9858800252
2017-01-08 05:00	85.6824171702
2017-01-08 06:00	93.5755051204
2017-01-08 07:00	107.116585159
2017-01-08 08:00	111.166666794
2017-01-08 09:00	169.216558965
2017-01-08 10:00	239.35492808
2017-01-08 11:00	266.11917038
2017-01-08 12:00	289.308014933
2017-01-08 13:00	129.875799052
2017-01-08 14:00	109.818524806
2017-01-08 15:00	203.095190175
2017-01-08 16:00	271.251658122
2017-01-08 17:00	214.463919576
2017-01-08 18:00	128.978582382
2017-01-08 19:00	191.676036072
2017-01-08 20:00	305.42699
2017-01-08 21:00	300.100534058
2017-01-08 22:00	266.700780233
2017-01-08 23:00	221.352285512
2017-01-09 00:00	217.08093338
2017-01-09 01:00	200.734115855
2017-01-09 02:00	170.298393758
2017-01-09 03:00	159.116246033
2017-01-09 04:00	149.406596375
2017-01-09 05:00	160.657134501
2017-01-09 06:00	162.330490112
2017-01-09 07:00	173.870082855
2017-01-09 08:00	175.580200195
2017-01-09 09:00	163.705256526
2017-01-09 10:00	119.713745117
2017-01-09 11:00	105.797682699
2017-01-09 12:00	121.533532206
2017-01-09 13:00	147.72213707
2017-01-09 14:00	186.786865234
2017-01-09 15:00	191.377543132
2017-01-09 16:00	273.966302236
2017-01-09 17:00	302.509801229
2017-01-09 18:00	352.528471883
2017-01-09 19:00	379.544144694
2017-01-09 20:00	399.773271688
2017-01-09 21:00	300.218103536
2017-01-09 22:00	263.273152415
2017-01-09 23:00	227.525759379
2017-01-10 00:00	228.579725138
2017-01-10 01:00	237.672179667
2017-01-10 02:00	258.947236379
2017-01-10 03:00	264.212300364
2017-01-10 04:00	192.132778676
2017-01-10 05:00	219.14368515
2017-01-10 06:00	187.004518127
2017-01-10 07:00	128.214029439
2017-01-10 08:00	209.619813029
2017-01-10 09:00	171.042139181
2017-01-10 10:00	137.311714427
2017-01-10 11:00	157.672118123
2017-01-10 12:00	139.208405177
2017-01-10 13:00	154.298121402
2017-01-10 14:00	213.38729248
2017-01-10 15:00	259.405337016
2017-01-10 16:00	222.501483154
2017-01-10 17:00	259.903896332
2017-01-10 18:00	327.793388875
2017-01-10 19:00	276.842634328
2017-01-10 20:00	235.730272166
2017-01-10 21:00	207.892012278
2017-01-10 22:00	188.859592438
2017-01-10 23:00	198.503791555
2017-01-11 00:00	208.530778249
2017-01-11 01:00	232.416970825
2017-01-11 02:00	214.64924291
2017-01-11 03:00	190.37374382
2017-01-11 04:00	123.616898346
2017-01-11 05:00	123.616807048
2017-01-11 06:00	124.48360316
2017-01-11 07:00	143.664988327
2017-01-11 08:00	133.365629705
2017-01-11 09:00	125.098754883
2017-01-11 10:00	149.932978312
2017-01-11 11:00	149.398660533
2017-01-11 12:00	170.90847346
2017-01-11 13:00	153.857577006
2017-01-11 14:00	195.209096781
2017-01-11 15:00	286.512357076
2017-01-11 16:00	282.783235168
2017-01-11 17:00	179.035869471
2017-01-11 18:00	98.8451646169
2017-01-11 19:00	73.8714858373
2017-01-11 20:00	38.6408454577
2017-01-11 21:00	23.7268323263
2017-01-11 22:00	19.4118479729
2017-01-11 23:00	17.2971993923
2017-01-12 00:00	37.575176239
2017-01-12 01:00	37.1880541801
2017-01-12 02:00	17.8825801373
2017-01-12 03:00	26.4673284531
2017-01-12 04:00	32.5134357452
2017-01-12 05:00	38.510641861
2017-01-12 06:00	36.4930849075
2017-01-12 07:00	39.3665826797
2017-01-12 08:00	39.8652842204
2017-01-12 09:00	39.3782733281
2017-01-12 10:00	44.2200085322
2017-01-12 11:00	50.8613261541
2017-01-12 12:00	42.6143777847
2017-01-12 13:00	33.3088941256
2017-01-12 14:00	39.4003551483
2017-01-12 15:00	46.7434958776
2017-01-12 16:00	58.0347812017
2017-01-12 17:00	78.2936817805
2017-01-12 18:00	61.4192564011
2017-01-12 19:00	50.1962341944
2017-01-12 20:00	75.6175564448
2017-01-12 21:00	68.4062108994
2017-01-12 22:00	48.8101492564
2017-01-12 23:00	37.4566053073
2017-01-13 00:00	29.7094971975
2017-01-13 01:00	43.8898833275
2017-01-13 02:00	62.5780485789
2017-01-13 03:00	39.8240056992
2017-01-13 04:00	13.6007824262
2017-01-13 05:00	16.4481351535
2017-01-13 06:00	21.3843342145
2017-01-13 07:00	24.9894994736
2017-01-13 08:00	25.2785276731
2017-01-13 09:00	34.859356912
2017-01-13 10:00	27.6832908948
2017-01-13 11:00	26.6901212692
2017-01-13 12:00	27.3569314639
2017-01-13 13:00	30.2936612447
2017-01-13 14:00	36.2883216222
2017-01-13 15:00	40.2490740458
2017-01-13 16:00	47.4554414749
2017-01-13 17:00	24.8189195633
2017-01-13 18:00	31.4488491694
2017-01-13 19:00	24.9482948303
2017-01-13 20:00	26.6008117994
2017-01-13 21:00	35.164329052
2017-01-13 22:00	27.3698775927
2017-01-13 23:00	25.1573487918
2017-01-14 00:00	26.9332486153
2017-01-14 01:00	25.5624125163
2017-01-14 02:00	27.9454935392
2017-01-14 03:00	33.3632596652
2017-01-14 04:00	34.7432024002
2017-01-14 05:00	41.6455921173
2017-01-14 06:00	45.2898147583
2017-01-14 07:00	52.2692032496
2017-01-14 08:00	49.6267803192
2017-01-14 09:00	44.5709864934
2017-01-14 10:00	51.3174589793
2017-01-14 11:00	60.0091585159
2017-01-14 12:00	63.7121868134
2017-01-14 13:00	57.6325248082
2017-01-14 14:00	70.0923554103
2017-01-14 15:00	127.639149984
2017-01-14 16:00	160.005963389
2017-01-14 17:00	178.445227559
2017-01-14 18:00	94.9404308319
2017-01-14 19:00	115.874634806
2017-01-14 20:00	114.21945076
2017-01-14 21:00	109.256145477
2017-01-14 22:00	116.027461624
2017-01-14 23:00	90.6236111959
2017-01-15 00:00	83.9895187378
2017-01-15 01:00	75.4712804794
2017-01-15 02:00	50.4141141256
2017-01-15 03:00	32.2981102943
2017-01-15 04:00	31.3983829498
2017-01-15 05:00	25.4506878535
2017-01-15 06:00	19.7921263377
2017-01-15 07:00	22.1697834333
2017-01-15 08:00	34.3501857758
2017-01-15 09:00	39.4615002314
2017-01-15 10:00	43.0264801661
2017-01-15 11:00	41.9157117844
2017-01-15 12:00	30.0137944539
2017-01-15 13:00	23.7219124158
2017-01-15 14:00	32.8141559919
2017-01-15 15:00	54.997642835
2017-01-15 16:00	72.6969745636
2017-01-15 17:00	91.8684955597
2017-01-15 18:00	87.7701583862
2017-01-15 19:00	95.6108206431
2017-01-15 20:00	93.6511086782
2017-01-15 21:00	69.2571401596
2017-01-15 22:00	70.1045967102
2017-01-15 23:00	85.4087998708
2017-01-16 00:00	65.3423939387
2017-01-16 01:00	49.7499869029
2017-01-16 02:00	48.8950328191
2017-01-16 03:00	47.9438217799
2017-01-16 04:00	45.6553111394
2017-01-16 05:00	67.5354266485
2017-01-16 06:00	50.8853288651
2017-01-16 07:00	60.4332286835
2017-01-16 08:00	100.443952179
2017-01-16 09:00	70.8095949809
2017-01-16 10:00	31.8567846934
2017-01-16 11:00	29.7514084498
2017-01-16 12:00	44.5021681468
2017-01-16 13:00	46.4760534286
2017-01-16 14:00	92.9891077677
2017-01-16 15:00	109.818345642
2017-01-16 16:00	229.969300079
2017-01-16 17:00	255.091792806
2017-01-16 18:00	192.913907623
2017-01-16 19:00	154.228647359
2017-01-16 20:00	152.25814743
2017-01-16 21:00	145.595694351
2017-01-16 22:00	191.885892995
2017-01-16 23:00	246.075111135
2017-01-17 00:00	146.35916748
2017-01-17 01:00	111.003289541
2017-01-17 02:00	112.561192576
2017-01-17 03:00	111.632149124
2017-01-17 04:00	123.145624415
2017-01-17 05:00	131.945927811
2017-01-17 06:00	236.379414876
2017-01-17 07:00	196.659374237
2017-01-17 08:00	182.133968862
2017-01-17 09:00	155.139948273
2017-01-17 10:00	103.622336451
2017-01-17 11:00	98.6720887502
2017-01-17 12:00	111.167367681
2017-01-17 13:00	121.432242839
2017-01-17 14:00	113.692208354
2017-01-17 15:00	110.400393804
2017-01-17 16:00	96.3727043152
2017-01-17 17:00	92.2532792409
2017-01-17 18:00	88.9174032847
2017-01-17 19:00	89.0726072947
2017-01-17 20:00	106.354776891
2017-01-17 21:00	104.072828547
2017-01-17 22:00	82.9098098755
2017-01-17 23:00	68.0674526215
2017-01-18 00:00	68.0388043086
2017-01-18 01:00	71.3570158005
2017-01-18 02:00	63.9530095418
2017-01-18 03:00	64.8173254013
2017-01-18 04:00	68.5093081792
2017-01-18 05:00	61.4889553706
2017-01-18 06:00	69.5714235942
2017-01-18 07:00	59.535341835
2017-01-18 08:00	57.9583625793
2017-01-18 09:00	68.627487882
2017-01-18 10:00	57.8540456136
2017-01-18 11:00	39.4925044696
2017-01-18 12:00	46.9040070216
2017-01-18 13:00	80.813233757
2017-01-18 14:00	82.8819048564
2017-01-18 15:00	91.3636870066
2017-01-18 16:00	95.3944736481
2017-01-18 17:00	107.026549276
2017-01-18 18:00	83.6494302114
2017-01-18 19:00	79.6730244954
2017-01-18 20:00	69.6108563105
2017-01-18 21:00	66.6925379435
2017-01-18 22:00	71.7089853923
2017-01-18 23:00	68.4485198975
2017-01-19 00:00	70.6893971761
2017-01-19 01:00	79.9815207163
2017-01-19 02:00	66.5519403458
2017-01-19 03:00	64.2376075109
2017-01-19 04:00	67.327796936
2017-01-19 05:00	69.0800014496
2017-01-19 06:00	70.9325574239
2017-01-19 07:00	72.0390061696
2017-01-19 08:00	76.5918004354
2017-01-19 09:00	78.9303110758
2017-01-19 10:00	88.1222225189
2017-01-19 11:00	90.7684926351
2017-01-19 12:00	90.2157339732
2017-01-19 13:00	107.41013972
2017-01-19 14:00	124.863836924
2017-01-19 15:00	170.354985809
2017-01-19 16:00	187.590065511
2017-01-19 17:00	230.280930328
2017-01-19 18:00	321.692490896
2017-01-19 19:00	311.594018046
2017-01-19 20:00	365.941458639
2017-01-19 21:00	412.40663147
2017-01-19 22:00	417.439147441
2017-01-19 23:00	393.914877958
2017-01-20 16:00	152.024718693
2017-01-20 17:00	176.02423225
2017-01-20 18:00	190.072613525
2017-01-20 19:00	205.504583486
2017-01-20 20:00	204.697394562
2017-01-20 21:00	223.761042277
2017-01-20 22:00	239.46772995
2017-01-20 23:00	246.308352661
2017-01-21 00:00	174.28475825
2017-01-21 01:00	163.690462494
2017-01-21 02:00	166.433268992
2017-01-21 03:00	197.258205668
2017-01-21 04:00	173.985832977
2017-01-21 05:00	155.218230947
2017-01-21 06:00	154.300435893
2017-01-21 07:00	162.555617523
2017-01-21 08:00	156.171649424
2017-01-21 09:00	142.843303426
2017-01-21 10:00	124.234982681
2017-01-21 11:00	117.62299118
2017-01-21 12:00	113.165776443
2017-01-21 13:00	132.605910365
2017-01-21 14:00	131.950420888
2017-01-21 15:00	128.099292374
2017-01-21 16:00	165.178743998
2017-01-21 17:00	219.296377563
2017-01-21 18:00	277.157499441
2017-01-21 19:00	219.223663076
2017-01-21 20:00	191.097808329
2017-01-21 21:00	228.905626678
2017-01-21 22:00	199.443317413
2017-01-21 23:00	268.731924947
2017-01-22 00:00	250.798980204
2017-01-22 01:00	204.990045929
2017-01-22 02:00	173.688220978
2017-01-22 03:00	175.524872589
2017-01-22 04:00	188.455138016
2017-01-22 05:00	70.0513139089
2017-01-22 06:00	56.8795810064
2017-01-22 07:00	62.6812826157
2017-01-22 08:00	59.9130901337
2017-01-22 09:00	60.2301415761
2017-01-22 10:00	63.6344092051
2017-01-22 11:00	69.4025198619
2017-01-22 12:00	62.0301514308
2017-01-22 13:00	70.2038344065
2017-01-22 14:00	130.312438456
2017-01-22 15:00	128.162662379
2017-01-22 16:00	179.569049835
2017-01-22 17:00	191.179733531
2017-01-22 18:00	283.823860677
2017-01-22 19:00	315.277216593
2017-01-22 20:00	292.638099925
2017-01-22 21:00	247.282276408
2017-01-22 22:00	282.443273671
2017-01-22 23:00	171.113788096
2017-01-23 00:00	200.302289327
2017-01-23 01:00	226.006973775
2017-01-23 02:00	247.342699941
2017-01-23 03:00	239.363171387
2017-01-23 04:00	157.87310791
2017-01-23 05:00	127.278550975
2017-01-23 06:00	133.876209386
2017-01-23 07:00	181.471294657
2017-01-23 08:00	228.694126002
2017-01-23 09:00	347.750905609
2017-01-23 10:00	295.092359161
2017-01-23 11:00	118.754985301
2017-01-23 12:00	135.916982651
2017-01-23 13:00	252.915354919
2017-01-23 14:00	269.902270253
2017-01-23 15:00	288.477516174
2017-01-23 16:00	356.430325317
2017-01-23 17:00	360.113002014
2017-01-23 18:00	381.959822083
2017-01-23 19:00	367.651405334
2017-01-23 20:00	286.402922312
2017-01-23 21:00	313.145273336
2017-01-23 22:00	300.58427124
2017-01-23 23:00	309.822783915
2017-01-24 00:00	322.994135539
2017-01-24 01:00	342.535942586
2017-01-24 02:00	285.19057134
2017-01-24 03:00	201.446541087
2017-01-24 04:00	186.163550568
2017-01-24 05:00	164.552778117
2017-01-24 06:00	158.557426961
2017-01-24 07:00	178.067214966
2017-01-24 08:00	217.030411784
2017-01-24 09:00	219.244552612
2017-01-24 10:00	205.872320557
2017-01-24 11:00	166.409285482
2017-01-24 12:00	109.603325907
2017-01-24 13:00	96.9903369904
2017-01-24 14:00	102.221667608
2017-01-24 15:00	115.294176865
2017-01-24 16:00	142.986547979
2017-01-24 17:00	140.228282674
2017-01-24 18:00	152.20017217
2017-01-24 19:00	156.286844889
2017-01-24 20:00	163.052866364
2017-01-24 21:00	172.543375397
2017-01-24 22:00	180.641144562
2017-01-24 23:00	185.418002319
2017-01-25 00:00	202.721296946
2017-01-25 01:00	238.400733693
2017-01-25 02:00	224.711319987
2017-01-25 03:00	219.505765025
2017-01-25 04:00	231.010459391
2017-01-25 05:00	230.048699188
2017-01-25 06:00	224.321905263
2017-01-25 07:00	224.423771667
2017-01-25 08:00	231.82145284
2017-01-25 09:00	249.430492401
2017-01-25 10:00	252.322391764
2017-01-25 11:00	247.233776855
2017-01-25 12:00	230.815046438
2017-01-25 13:00	213.788198344
2017-01-25 14:00	233.215734355
2017-01-25 15:00	258.859880066
2017-01-25 16:00	283.39932607
2017-01-25 17:00	314.320940145
2017-01-25 18:00	336.363514709
2017-01-25 19:00	342.432743835
2017-01-25 20:00	389.737806702
2017-01-25 21:00	409.916648356
2017-01-25 22:00	412.081354268
2017-01-25 23:00	405.760218302
2017-01-26 00:00	385.056485494
2017-01-26 01:00	318.570622762
2017-01-26 02:00	267.899501292
2017-01-26 03:00	224.120407104
2017-01-26 04:00	197.077562459
2017-01-26 05:00	160.70324351
2017-01-26 06:00	138.700198873
2017-01-26 07:00	186.239667765
2017-01-26 08:00	177.779375966
2017-01-26 09:00	156.502457937
2017-01-26 10:00	138.104224904
2017-01-26 11:00	90.6806958516
2017-01-26 12:00	88.3919928233
2017-01-26 13:00	113.230589167
2017-01-26 14:00	103.472642136
2017-01-26 15:00	129.579329809
2017-01-26 16:00	222.988677724
2017-01-26 17:00	292.682233938
2017-01-26 18:00	287.222587077
2017-01-26 19:00	316.071879578
2017-01-26 20:00	273.673597717
2017-01-26 21:00	249.788282776
2017-01-26 22:00	231.928400167
2017-01-26 23:00	188.795927684
2017-01-27 00:00	173.990770467
2017-01-27 01:00	156.19607137
2017-01-27 02:00	164.415847524
2017-01-27 03:00	130.890297318
2017-01-27 04:00	95.3110491435
2017-01-27 05:00	89.9013896942
2017-01-27 06:00	90.5387191772
2017-01-27 07:00	91.9616428375
2017-01-27 08:00	119.693495433
2017-01-27 09:00	158.560397975
2017-01-27 10:00	130.518895976
2017-01-27 11:00	95.5229726156
2017-01-27 12:00	74.5195121765
2017-01-27 13:00	124.252271652
2017-01-27 14:00	389.207026164
2017-01-27 15:00	352.271216838
2017-01-27 16:00	369.604674276
2017-01-27 17:00	426.543837992
2017-01-27 18:00	446.747744751
2017-01-27 19:00	486.463047282
2017-01-27 20:00	461.199808248
2017-01-27 21:00	294.685918427
2017-01-27 22:00	373.32019577
2017-01-27 23:00	318.385970052
2017-01-28 00:00	343.368909709
2017-01-28 01:00	295.39712677
2017-01-28 02:00	393.745286051
2017-01-28 03:00	417.995860291
2017-01-28 04:00	445.473317464
2017-01-28 05:00	482.327242533
2017-01-28 06:00	458.477125549
2017-01-28 07:00	433.859199524
2017-01-28 08:00	518.568757629
2017-01-28 09:00	532.423577881
2017-01-28 10:00	542.268995158
2017-01-28 11:00	472.992144775
2017-01-28 12:00	433.274144999
2017-01-28 13:00	431.111527507
2017-01-28 14:00	411.764230347
2017-01-28 15:00	436.080172729
2017-01-28 16:00	498.238543701
2017-01-28 17:00	481.510138448
2017-01-28 18:00	523.20258077
2017-01-28 19:00	474.57010498
2017-01-28 20:00	465.486083984
2017-01-28 21:00	423.577528381
2017-01-28 22:00	355.333940125
2017-01-28 23:00	222.376286316
2017-01-29 00:00	186.613579305
2017-01-29 01:00	184.98736318
2017-01-29 02:00	178.346583303
2017-01-29 03:00	276.140992483
2017-01-29 04:00	510.418877665
2017-01-29 05:00	431.776678975
2017-01-29 06:00	387.21871287
2017-01-29 07:00	368.342558289
2017-01-29 08:00	369.601260885
2017-01-29 09:00	316.950500488
2017-01-29 10:00	280.403384399
2017-01-29 11:00	279.766702779
2017-01-29 12:00	261.959922282
2017-01-29 13:00	235.494702148
2017-01-29 14:00	239.76062851
2017-01-29 15:00	274.786505381
2017-01-29 16:00	400.762880961
2017-01-29 17:00	411.291325887
2017-01-29 18:00	394.735217794
2017-01-29 19:00	424.873802185
2017-01-29 20:00	484.939211019
2017-01-29 21:00	529.810512288
2017-01-29 22:00	454.628525289
2017-01-29 23:00	495.683641052
2017-01-30 00:00	503.818112183
2017-01-30 01:00	465.022215271
2017-01-30 02:00	460.284135946
2017-01-30 03:00	484.223785909
2017-01-30 04:00	487.611420695
2017-01-30 05:00	373.618341064
2017-01-30 06:00	280.578654989
2017-01-30 07:00	284.476259359
2017-01-30 08:00	381.70045929
2017-01-30 09:00	325.450197856
2017-01-30 10:00	380.783465576
2017-01-30 11:00	411.377788798
2017-01-30 12:00	442.489480082
2017-01-30 13:00	310.073210144
2017-01-30 14:00	342.174618022
2017-01-30 15:00	428.11807607
2017-01-30 16:00	504.976116435
2017-01-30 17:00	483.786512248
2017-01-30 18:00	362.022643026
2017-01-30 19:00	435.280633545
2017-01-30 20:00	238.186608124
2017-01-30 21:00	80.117054685
2017-01-30 22:00	145.760218302
2017-01-30 23:00	245.22644399
2017-01-31 00:00	455.593618266
2017-01-31 01:00	383.187752787
2017-01-31 02:00	334.290484111
2017-01-31 03:00	272.780996195
2017-01-31 04:00	201.24324824
2017-01-31 05:00	207.379625956
2017-01-31 06:00	201.771893565
2017-01-31 07:00	145.253578695
2017-01-31 08:00	178.499073029
2017-01-31 09:00	202.546935018
2017-01-31 10:00	125.69540507
2017-01-31 11:00	58.9166339874
2017-01-31 12:00	89.8221947352
2017-01-31 13:00	100.863565699
2017-01-31 14:00	167.413533783
2017-01-31 15:00	145.394936625
2017-01-31 16:00	116.274562709
2017-01-31 17:00	128.913322067
2017-01-31 18:00	166.356149038
2017-01-31 19:00	184.86260198
2017-01-31 20:00	256.223090363
2017-01-31 21:00	269.65872345
2017-01-31 22:00	358.572565206
2017-01-31 23:00	440.18872172
2017-02-01 00:00	463.057895915
2017-02-01 01:00	439.170358785
2017-02-01 02:00	426.308100382
2017-02-01 03:00	351.843562826
2017-02-01 04:00	348.543698629
2017-02-01 05:00	311.084855143
2017-02-01 06:00	394.409790548
2017-02-01 07:00	411.096879069
2017-02-01 08:00	412.774491374
2017-02-01 09:00	285.721456655
2017-02-01 10:00	192.056138484
2017-02-01 11:00	212.383423742
2017-02-01 12:00	338.630948385
2017-02-01 13:00	323.189271037
2017-02-01 14:00	344.595122274
2017-02-01 15:00	372.642004395
2017-02-01 16:00	415.723973083
2017-02-01 17:00	459.830128479
2017-02-01 18:00	462.094723002
2017-02-01 19:00	354.367752584
2017-02-01 20:00	362.92649231
2017-02-01 21:00	356.547636922
2017-02-01 22:00	392.822511292
2017-02-01 23:00	424.537548319
2017-02-02 00:00	442.32103068
2017-02-02 01:00	431.908740234
2017-02-02 02:00	442.016968282
2017-02-02 03:00	476.221799215
2017-02-02 04:00	537.797753906
2017-02-02 05:00	551.785717773
2017-02-02 06:00	482.066022237
2017-02-02 07:00	342.140566508
2017-02-02 08:00	294.230310567
2017-02-02 09:00	237.831637573
2017-02-02 10:00	154.93825709
2017-02-02 11:00	138.002018483
2017-02-02 12:00	149.933637492
2017-02-02 13:00	181.443209076
2017-02-02 14:00	219.441878001
2017-02-02 15:00	247.616655986
2017-02-02 16:00	299.711884562
2017-02-02 17:00	313.532755025
2017-02-02 18:00	351.528156535
2017-02-02 19:00	338.995997111
2017-02-02 20:00	394.698970032
2017-02-02 21:00	401.527510071
2017-02-02 22:00	473.269091288
2017-02-02 23:00	442.157581584
2017-02-03 00:00	423.038656616
2017-02-03 01:00	417.567625427
2017-02-03 02:00	483.986799113
2017-02-03 03:00	452.960857137
2017-02-03 04:00	431.59807841
2017-02-03 05:00	472.690828451
2017-02-03 06:00	492.630460612
2017-02-03 07:00	479.362518311
2017-02-03 08:00	558.570835876
2017-02-03 09:00	473.058466085
2017-02-03 10:00	410.204893494
2017-02-03 11:00	316.891782125
2017-02-03 12:00	128.012415059
2017-02-03 13:00	288.081659953
2017-02-03 14:00	349.300107829
2017-02-03 15:00	283.209353892
2017-02-03 16:00	261.298524221
2017-02-03 17:00	226.070745087
2017-02-03 18:00	267.898230743
2017-02-03 19:00	246.92196757
2017-02-03 20:00	284.35037384
2017-02-03 21:00	286.055138143
2017-02-03 22:00	264.438253021
2017-02-03 23:00	212.496669261
2017-02-04 00:00	182.272166443
2017-02-04 01:00	161.877353923
2017-02-04 02:00	139.169226201
2017-02-04 03:00	117.387196732
2017-02-04 04:00	93.5451881409
2017-02-04 05:00	83.5822216034
2017-02-04 06:00	90.8948716482
2017-02-04 07:00	94.1100251516
2017-02-04 08:00	84.1214373271
2017-02-04 09:00	132.399561691
2017-02-04 10:00	95.3389867147
2017-02-04 11:00	73.6006689072
2017-02-04 12:00	93.0773703257
2017-02-04 13:00	129.147020849
2017-02-04 14:00	154.823822784
2017-02-04 15:00	174.070955658
2017-02-04 16:00	207.614269765
2017-02-04 17:00	222.933457184
2017-02-04 18:00	263.577610779
2017-02-04 19:00	287.766155752
2017-02-04 20:00	312.030091349
2017-02-04 21:00	323.205316671
2017-02-04 22:00	273.152100118
2017-02-04 23:00	263.730190023
2017-02-05 00:00	226.419111888
2017-02-05 01:00	219.43668162
2017-02-05 02:00	210.884030914
2017-02-05 03:00	189.297952016
2017-02-05 04:00	162.948829397
2017-02-05 05:00	186.95923055
2017-02-05 06:00	160.597234599
2017-02-05 07:00	144.990487035
2017-02-05 08:00	140.623463949
2017-02-05 09:00	144.284227626
2017-02-05 10:00	207.747437032
2017-02-05 11:00	220.125319417
2017-02-05 12:00	208.937422434
2017-02-05 13:00	206.360073598
2017-02-05 14:00	246.299417877
2017-02-05 15:00	284.348269653
2017-02-05 16:00	328.195955912
2017-02-05 17:00	331.801676432
2017-02-05 18:00	289.913775635
2017-02-05 19:00	277.555458323
2017-02-05 20:00	235.878274282
2017-02-05 21:00	228.659483592
2017-02-05 22:00	238.030995433
2017-02-05 23:00	248.434393939
2017-02-06 11:00	165.194354908
2017-02-06 12:00	158.057123057
2017-02-06 13:00	156.015255992
2017-02-06 14:00	139.888539632
2017-02-06 15:00	136.098151143
2017-02-06 16:00	147.525156911
2017-02-06 17:00	133.695647303
2017-02-06 18:00	133.468508784
2017-02-06 19:00	128.769715118
2017-02-06 20:00	97.4249745687
2017-02-06 21:00	116.888834
2017-02-06 22:00	112.957364655
2017-02-06 23:00	106.128739929
2017-02-07 00:00	118.602628072
2017-02-07 01:00	114.197457123
2017-02-07 02:00	95.6080300649
2017-02-07 03:00	88.1333122253
2017-02-07 04:00	89.7370112101
2017-02-07 05:00	73.695694987
2017-02-07 06:00	68.4291144053
2017-02-07 07:00	70.0374317169
2017-02-07 08:00	61.346157074
2017-02-07 09:00	56.9370077133
2017-02-07 10:00	61.9910017649
2017-02-07 11:00	54.0787951152
2017-02-07 12:00	58.2637615204
2017-02-07 13:00	59.333959198
2017-02-07 14:00	77.4302160263
2017-02-07 15:00	75.0669631958
2017-02-07 16:00	84.8868707021
2017-02-07 17:00	86.6897106171
2017-02-07 18:00	97.6751890818
2017-02-07 19:00	97.6994004567
2017-02-07 20:00	101.352193832
2017-02-07 21:00	102.10719223
2017-02-07 22:00	91.2847585042
2017-02-07 23:00	82.1280712128
2017-02-08 00:00	74.8699008942
2017-02-08 01:00	68.3442094167
2017-02-08 02:00	65.2877087275
2017-02-08 03:00	58.2617826462
2017-02-08 04:00	54.4338477453
2017-02-08 05:00	53.1618441264
2017-02-08 06:00	53.6882010778
2017-02-08 07:00	58.9911503474
2017-02-08 08:00	56.9797111511
2017-02-08 09:00	55.6842007955
2017-02-08 10:00	55.1209862391
2017-02-08 11:00	56.0071434021
2017-02-08 12:00	63.8451194763
2017-02-08 13:00	73.9566215515
2017-02-08 14:00	82.3610978444
2017-02-08 15:00	77.9005934397
2017-02-08 16:00	79.4670610428
2017-02-08 17:00	81.9403654734
2017-02-08 18:00	94.9864631653
2017-02-08 19:00	109.476429367
2017-02-08 20:00	106.742895889
2017-02-08 21:00	96.7243417104
2017-02-08 22:00	85.5542288462
2017-02-08 23:00	85.8664067586
2017-02-09 00:00	76.913432312
2017-02-09 01:00	71.3276930491
2017-02-09 02:00	74.1190858205
2017-02-09 03:00	74.64045283
2017-02-09 04:00	73.5587535858
2017-02-09 05:00	87.8710426331
2017-02-09 06:00	84.1852904002
2017-02-09 07:00	90.5068305969
2017-02-09 08:00	88.9309516907
2017-02-09 09:00	93.7918393453
2017-02-09 10:00	113.685797882
2017-02-09 11:00	94.4566182454
2017-02-09 12:00	90.1767733256
2017-02-09 13:00	96.0815142314
2017-02-09 14:00	106.942954508
2017-02-09 15:00	129.228103638
2017-02-09 16:00	121.854629008
2017-02-09 17:00	119.574011866
2017-02-09 18:00	125.478759638
2017-02-09 19:00	146.802005259
2017-02-09 20:00	115.918980916
2017-02-09 21:00	114.093323135
2017-02-09 22:00	111.405235799
2017-02-09 23:00	111.638152568
2017-02-10 00:00	110.429505539
2017-02-10 01:00	108.179980214
2017-02-10 02:00	108.602581787
2017-02-10 03:00	113.202742004
2017-02-10 04:00	114.436411031
2017-02-10 05:00	114.583111572
2017-02-10 06:00	156.497257614
2017-02-10 07:00	121.584014511
2017-02-10 08:00	114.665509033
2017-02-10 09:00	109.421635691
2017-02-10 10:00	115.861342748
2017-02-10 11:00	120.825537618
2017-02-10 12:00	114.276001104
2017-02-10 13:00	111.005513509
2017-02-10 14:00	108.783301036
2017-02-10 15:00	116.498970032
2017-02-10 16:00	139.766950099
2017-02-10 17:00	127.099181493
2017-02-10 18:00	118.41230456
2017-02-10 19:00	104.466897583
2017-02-10 20:00	100.135533778
2017-02-10 21:00	88.8290916443
2017-02-10 22:00	76.5065238953
2017-02-10 23:00	73.179561615
2017-02-11 00:00	73.2305264791
2017-02-11 01:00	76.5455230713
2017-02-11 02:00	77.7828111013
2017-02-11 03:00	74.1724469503
2017-02-11 04:00	71.750231425
2017-02-11 05:00	77.2868671417
2017-02-11 06:00	85.6832711538
2017-02-11 07:00	82.8654964447
2017-02-11 08:00	78.6493773142
2017-02-11 09:00	92.9426937103
2017-02-11 10:00	104.48139712
2017-02-11 11:00	111.627314885
2017-02-11 12:00	110.986273956
2017-02-11 13:00	111.005627187
2017-02-11 14:00	116.937711843
2017-02-11 15:00	122.752373505
2017-02-11 16:00	180.762268321
2017-02-11 17:00	138.959161377
2017-02-11 18:00	152.627967326
2017-02-11 19:00	147.914201864
2017-02-11 20:00	162.58662262
2017-02-11 21:00	151.340276845
2017-02-11 22:00	151.113998922
2017-02-11 23:00	142.217615509
2017-02-12 00:00	129.251799266
2017-02-12 01:00	117.616500473
2017-02-12 02:00	119.716663869
2017-02-12 03:00	122.308731461
2017-02-12 04:00	117.994206619
2017-02-12 05:00	122.722029241
2017-02-12 06:00	208.812564468
2017-02-12 07:00	126.483006922
2017-02-12 08:00	118.102331416
2017-02-12 09:00	113.942319234
2017-02-12 10:00	123.343949127
2017-02-12 11:00	125.585223643
2017-02-12 12:00	114.772629547
2017-02-12 13:00	113.755037308
2017-02-12 14:00	114.656500498
2017-02-12 15:00	139.256563822
2017-02-12 16:00	134.542181778
2017-02-12 17:00	119.728263855
2017-02-12 18:00	146.577163696
2017-02-12 19:00	131.579004161
2017-02-12 20:00	147.77073822
2017-02-12 21:00	162.744261424
2017-02-12 22:00	157.876112366
2017-02-12 23:00	132.397968674
2017-02-13 00:00	131.367469025
2017-02-13 01:00	126.192093404
2017-02-13 02:00	99.7756388346
2017-02-13 03:00	94.1145811717
2017-02-13 04:00	91.258203125
2017-02-13 05:00	94.0246184031
2017-02-13 06:00	90.0454744975
2017-02-13 07:00	99.7397632599
2017-02-13 08:00	99.4152061462
2017-02-13 09:00	100.938061015
2017-02-13 10:00	104.424233882
2017-02-13 11:00	103.190951411
2017-02-13 12:00	112.741973495
2017-02-13 13:00	119.206706111
2017-02-13 14:00	119.031096776
2017-02-13 15:00	138.836327108
2017-02-13 16:00	139.964671199
2017-02-13 17:00	164.086881002
2017-02-13 18:00	170.260745748
2017-02-13 19:00	196.873259481
2017-02-13 20:00	224.193733215
2017-02-13 21:00	217.389394887
2017-02-13 22:00	211.906445313
2017-02-13 23:00	227.372542826
2017-02-14 00:00	286.044319661
2017-02-14 01:00	290.049041748
2017-02-14 02:00	294.538825989
2017-02-14 03:00	290.019059753
2017-02-14 04:00	293.677249654
2017-02-14 05:00	314.849922689
2017-02-14 06:00	328.017095947
2017-02-14 07:00	334.518702698
2017-02-14 08:00	358.369818115
2017-02-14 09:00	333.274313863
2017-02-14 10:00	279.358459981
2017-02-14 11:00	234.587555949
2017-02-14 12:00	187.695495097
2017-02-14 13:00	198.603857676
2017-02-14 14:00	174.215871175
2017-02-14 15:00	174.858630117
2017-02-14 16:00	226.423062642
2017-02-14 17:00	226.114097341
2017-02-14 18:00	280.557684072
2017-02-14 19:00	347.958714294
2017-02-14 20:00	360.547391256
2017-02-14 21:00	366.860348511
2017-02-14 22:00	380.609647115
2017-02-14 23:00	392.014677429
2017-02-15 00:00	348.662884013
2017-02-15 01:00	324.309886169
2017-02-15 02:00	319.110835775
2017-02-15 03:00	300.079311625
2017-02-15 04:00	317.237822978
2017-02-15 05:00	285.667910004
2017-02-15 06:00	278.669085185
2017-02-15 07:00	204.477044169
2017-02-15 08:00	211.903351593
2017-02-15 09:00	134.532733027
2017-02-15 10:00	92.5092469533
2017-02-15 11:00	64.8536448797
2017-02-15 12:00	55.2609155019
2017-02-15 13:00	52.0443140666
2017-02-15 14:00	71.075231425
2017-02-15 15:00	116.46766421
2017-02-15 16:00	228.911753337
2017-02-15 17:00	219.411511993
2017-02-15 18:00	227.695165761
2017-02-15 19:00	298.567061361
2017-02-15 20:00	321.920649211
2017-02-15 21:00	299.710779826
2017-02-15 22:00	260.954850006
2017-02-15 23:00	195.829841105
2017-02-16 00:00	183.529160309
2017-02-16 01:00	213.183599854
2017-02-16 02:00	261.254777527
2017-02-16 03:00	193.452051036
2017-02-16 04:00	143.62310435
2017-02-16 05:00	127.382723872
2017-02-16 06:00	116.901770274
2017-02-16 07:00	99.9342920939
2017-02-16 08:00	123.290388362
2017-02-16 09:00	145.747492854
2017-02-16 10:00	119.292762375
2017-02-16 11:00	111.084304174
2017-02-16 12:00	168.735605748
2017-02-16 13:00	124.772163264
2017-02-16 14:00	116.407701111
2017-02-16 15:00	119.184044011
2017-02-16 16:00	141.226952998
2017-02-16 17:00	170.547802226
2017-02-16 18:00	227.736117045
2017-02-16 19:00	264.829931386
2017-02-16 20:00	289.384773763
2017-02-16 21:00	323.280986023
2017-02-16 22:00	317.978098043
2017-02-16 23:00	231.114856974
2017-02-17 00:00	194.945924123
2017-02-17 01:00	173.464053853
2017-02-17 02:00	160.755053711
2017-02-17 03:00	153.224860382
2017-02-17 04:00	130.998129018
2017-02-17 05:00	108.860152308
2017-02-17 06:00	97.4798608144
2017-02-17 07:00	99.253990682
2017-02-17 08:00	97.9582452138
2017-02-17 09:00	107.836632665
2017-02-17 10:00	138.86752739
2017-02-17 11:00	197.021130625
2017-02-17 12:00	150.959099706
2017-02-17 13:00	198.201437887
2017-02-17 14:00	178.016846466
2017-02-17 15:00	177.03283844
2017-02-17 16:00	208.133123016
2017-02-17 17:00	192.654153951
2017-02-17 18:00	197.009907532
2017-02-17 19:00	214.730626933
2017-02-17 20:00	271.196707662
2017-02-17 21:00	213.761516062
2017-02-17 22:00	235.172507222
2017-02-17 23:00	270.24528834
2017-02-18 00:00	241.617145793
2017-02-18 01:00	198.408800252
2017-02-18 02:00	314.076635742
2017-02-18 03:00	261.852854919
2017-02-18 04:00	223.085260518
2017-02-18 05:00	220.025671641
2017-02-18 06:00	221.509033712
2017-02-18 07:00	167.536280568
2017-02-18 08:00	152.988100942
2017-02-18 09:00	142.057485199
2017-02-18 10:00	127.434132258
2017-02-18 11:00	104.564351527
2017-02-18 12:00	99.8495368958
2017-02-18 13:00	111.443306986
2017-02-18 14:00	145.043476105
2017-02-18 15:00	167.243290456
2017-02-18 16:00	179.918072001
2017-02-18 17:00	206.999448903
2017-02-18 18:00	228.953407288
2017-02-18 19:00	231.923633321
2017-02-18 20:00	240.552301534
2017-02-18 21:00	272.379717763
2017-02-18 22:00	288.701359049
2017-02-18 23:00	338.157556661
2017-02-19 00:00	318.105314128
2017-02-19 01:00	242.41441625
2017-02-19 02:00	209.939390564
2017-02-19 03:00	185.032746379
2017-02-19 04:00	159.633358765
2017-02-19 05:00	129.710830688
2017-02-19 06:00	101.6202329
2017-02-19 07:00	122.345569483
2017-02-19 08:00	91.5568824768
2017-02-19 09:00	90.891040802
2017-02-19 10:00	73.6854228973
2017-02-19 11:00	66.3684305191
2017-02-19 12:00	41.6590214411
2017-02-19 13:00	28.8436834971
2017-02-19 14:00	30.9861535708
2017-02-19 15:00	34.5917514165
2017-02-19 16:00	37.2750357628
2017-02-19 17:00	58.4782372793
2017-02-19 18:00	64.6831899643
2017-02-19 19:00	54.2537623088
2017-02-19 20:00	85.7736142476
2017-02-19 21:00	100.009242503
2017-02-19 22:00	90.127927653
2017-02-19 23:00	82.0916405996
2017-02-20 00:00	76.4069215139
2017-02-20 01:00	62.690603892
2017-02-20 02:00	51.9239373525
2017-02-20 03:00	49.2254434586
2017-02-20 04:00	43.5575410843
2017-02-20 05:00	49.6618969599
2017-02-20 06:00	53.1083073298
2017-02-20 07:00	55.2585842133
2017-02-20 08:00	36.2380289484
2017-02-20 09:00	31.330759112
2017-02-20 10:00	33.9893530846
2017-02-20 11:00	31.731944561
2017-02-20 12:00	29.8355764071
2017-02-20 13:00	28.8401571274
2017-02-20 14:00	28.3187239329
2017-02-20 15:00	33.3350417455
2017-02-20 16:00	41.69334596
2017-02-20 17:00	43.6915461858
2017-02-20 18:00	42.341267395
2017-02-20 19:00	37.5031169256
2017-02-20 20:00	36.2605048498
2017-02-20 21:00	35.0737217903
2017-02-20 22:00	36.8150105794
2017-02-20 23:00	32.3747489929
2017-02-21 00:00	20.0664000511
2017-02-21 01:00	8.09522096316
2017-02-21 02:00	3.9993935744
2017-02-21 03:00	2.69421296318
2017-02-21 04:00	4.0626467069
2017-02-21 05:00	8.68604586124
2017-02-21 06:00	10.7137877862
2017-02-21 07:00	10.6220885833
2017-02-21 08:00	19.6441184839
2017-02-21 09:00	16.6162494024
2017-02-21 10:00	12.8402419408
2017-02-21 11:00	14.0138400396
2017-02-21 12:00	13.9127053738
2017-02-21 13:00	14.8628553073
2017-02-21 14:00	21.2739868164
2017-02-21 15:00	24.9010987918
2017-02-21 16:00	46.1857165019
2017-02-21 17:00	34.3000912666
2017-02-21 18:00	25.4959962845
2017-02-21 19:00	25.8601264954
2017-02-21 20:00	50.5635561625
2017-02-21 21:00	41.9548709234
2017-02-21 22:00	32.4328375816
2017-02-21 23:00	39.1110297521
2017-02-22 00:00	35.8537168821
2017-02-22 01:00	30.9431304614
2017-02-22 02:00	28.223503685
2017-02-22 03:00	25.9287885348
2017-02-22 04:00	25.7926643054
2017-02-22 05:00	24.6547925313
2017-02-22 06:00	31.8836887042
2017-02-22 07:00	23.22437404
2017-02-22 08:00	22.0112708728
2017-02-22 09:00	18.2539677302
2017-02-22 10:00	8.7114143014
2017-02-22 11:00	5.16451523304
2017-02-22 12:00	3.94253472487
2017-02-22 13:00	5.11680686076
2017-02-22 14:00	8.1370352904
2017-02-22 15:00	12.6844157537
2017-02-22 16:00	13.0669991652
2017-02-22 17:00	13.9963680108
2017-02-22 18:00	14.2478547891
2017-02-22 19:00	11.8966166655
2017-02-22 20:00	12.1902549585
2017-02-22 21:00	11.1413275957
2017-02-22 22:00	9.9692063729
2017-02-22 23:00	6.48385496934
2017-02-23 00:00	6.70190405051
2017-02-23 01:00	6.9821214358
2017-02-23 02:00	5.97060183684
2017-02-23 03:00	3.6360491693
2017-02-23 04:00	5.57047468424
2017-02-23 05:00	11.8288503726
2017-02-23 06:00	16.9735654831
2017-02-23 07:00	24.421791935
2017-02-23 08:00	12.9791112343
2017-02-23 09:00	11.2105405807
2017-02-23 10:00	21.6181603432
2017-02-23 11:00	38.2494883537
2017-02-23 12:00	44.5866882642
2017-02-23 13:00	49.1896321615
2017-02-23 14:00	12.393144234
2017-02-23 15:00	52.7004695813
2017-02-23 16:00	48.9654033661
2017-02-23 17:00	45.6497358322
2017-02-23 18:00	22.7586657842
2017-02-23 19:00	18.4270083427
2017-02-23 20:00	18.9922078609
2017-02-23 21:00	19.3963811398
2017-02-23 22:00	20.6996805827
2017-02-23 23:00	22.4175554911
2017-02-24 00:00	21.4949368159
2017-02-24 01:00	15.7935837587
2017-02-24 02:00	10.7425990899
2017-02-24 03:00	9.99719289939
2017-02-24 04:00	4.36843374968
2017-02-24 05:00	3.4713908275
2017-02-24 06:00	4.76954876582
2017-02-24 07:00	6.19024845759
2017-02-24 08:00	5.29567418098
2017-02-24 09:00	3.55930524667
2017-02-24 10:00	4.5838797609
2017-02-24 11:00	3.96976395845
2017-02-24 12:00	3.71522846619
2017-02-24 13:00	4.70816378196
2017-02-24 14:00	5.88144233227
2017-02-24 15:00	7.1321758906
2017-02-24 16:00	13.2129826705
2017-02-24 17:00	18.071315972
2017-02-24 18:00	14.9019855499
2017-02-24 19:00	22.1726199627
2017-02-24 20:00	25.8593016942
2017-02-24 21:00	18.7554969947
2017-02-24 22:00	22.4313281059
2017-02-24 23:00	33.4743121783
2017-02-25 00:00	29.4268452326
2017-02-25 01:00	36.9156787872
2017-02-25 02:00	54.544920667
2017-02-25 03:00	41.821909078
2017-02-25 04:00	28.6648832321
2017-02-25 05:00	20.0283287366
2017-02-25 06:00	17.8854230722
2017-02-25 07:00	24.5773148537
2017-02-25 08:00	28.5816054344
2017-02-25 09:00	26.4597613653
2017-02-25 10:00	28.6848982811
2017-02-25 11:00	19.5423937162
2017-02-25 12:00	17.4263497512
2017-02-25 13:00	16.5092723052
2017-02-25 14:00	20.2738229752
2017-02-25 15:00	20.1623924891
2017-02-25 16:00	34.5076976458
2017-02-25 17:00	80.583631897
2017-02-25 18:00	95.4971506755
2017-02-25 19:00	119.13403422
2017-02-25 20:00	117.785775757
2017-02-25 21:00	88.3785177867
2017-02-25 22:00	61.7786526362
2017-02-25 23:00	39.9080108007
2017-02-26 00:00	23.4047243436
2017-02-26 01:00	14.8951747259
2017-02-26 02:00	14.3618152777
2017-02-26 03:00	14.1605897586
2017-02-26 04:00	13.0554152966
2017-02-26 05:00	12.0191771348
2017-02-26 06:00	18.8855014324
2017-02-26 07:00	14.0282407125
2017-02-26 08:00	16.8624805927
2017-02-26 09:00	17.4602927049
2017-02-26 10:00	14.1824108601
2017-02-26 11:00	12.7532994588
2017-02-26 12:00	9.09783840974
2017-02-26 13:00	7.04898606141
2017-02-26 14:00	8.6200182279
2017-02-26 15:00	12.051561594
2017-02-26 16:00	15.4609774272
2017-02-26 17:00	18.5095623811
2017-02-26 18:00	17.2948650042
2017-02-26 19:00	17.4077725093
2017-02-26 20:00	17.1337539832
2017-02-26 21:00	16.1523016612
2017-02-26 22:00	14.9239860376
2017-02-26 23:00	15.5850580533
2017-02-27 00:00	16.7133802414
2017-02-27 01:00	16.5241360346
2017-02-27 02:00	14.705014356
2017-02-27 03:00	14.1451973597
2017-02-27 04:00	17.5821986675
2017-02-27 05:00	16.2395116488
2017-02-27 06:00	20.7900201797
2017-02-27 07:00	17.4508704185
2017-02-27 08:00	13.3933587551
2017-02-27 09:00	11.3663895766
2017-02-27 10:00	10.250590086
2017-02-27 11:00	8.60967984994
2017-02-27 12:00	7.94528558254
2017-02-27 13:00	5.109242932
2017-02-27 14:00	6.45127805869
2017-02-27 15:00	8.68571009636
2017-02-27 16:00	71.4715569099
2017-02-27 17:00	32.6525725365
2017-02-27 18:00	25.6813445727
2017-02-27 19:00	23.4633640607
2017-02-27 20:00	27.18814888
2017-02-27 21:00	32.6033222516
2017-02-27 22:00	35.2651507378
2017-02-27 23:00	40.6893517812
2017-02-28 00:00	43.6221375148
2017-02-28 01:00	37.3322772026
2017-02-28 02:00	30.0492337545
2017-02-28 03:00	30.0138497988
2017-02-28 04:00	25.5903755188
2017-02-28 05:00	28.8429152489
2017-02-28 06:00	24.7623696009
2017-02-28 07:00	22.6893486023
2017-02-28 08:00	26.8541471163
2017-02-28 09:00	19.8542155266
2017-02-28 10:00	15.4288308303
2017-02-28 11:00	10.2536352952
2017-02-28 12:00	11.2577366988
2017-02-28 13:00	12.3356416543
2017-02-28 14:00	12.7773531755
2017-02-28 15:00	15.6519823074
2017-02-28 16:00	28.9243967374
2017-02-28 17:00	38.7401896795
2017-02-28 18:00	28.5160929362
2017-02-28 19:00	25.4011638959
2017-02-28 20:00	19.96831309
2017-02-28 21:00	28.054414463
2017-02-28 22:00	27.399119695
2017-02-28 23:00	10.0197215319
2017-03-01 00:00	6.10551036994
2017-03-01 01:00	5.31554652055
2017-03-01 02:00	5.45765200853
2017-03-01 03:00	6.20673549175
2017-03-01 04:00	4.58990933895
2017-03-01 05:00	9.90583268007
2017-03-01 06:00	23.3924882571
2017-03-01 07:00	17.7700475057
2017-03-01 08:00	22.9983535449
2017-03-01 09:00	24.9774452845
2017-03-01 10:00	20.5865936915
2017-03-01 11:00	20.3695682526
2017-03-01 12:00	16.0231688315
2017-03-01 13:00	14.619737185
2017-03-01 14:00	15.0979115355
2017-03-01 15:00	15.8255985419
2017-03-01 16:00	20.6959962527
2017-03-01 17:00	44.8903820038
2017-03-01 18:00	64.6078209559
2017-03-01 19:00	51.2906137466
2017-03-01 20:00	38.8215702057
2017-03-01 21:00	25.6116523107
2017-03-01 22:00	21.9667155266
2017-03-01 23:00	21.8894726435
2017-03-02 00:00	16.9222259363
2017-03-02 01:00	13.1665069739
2017-03-02 02:00	12.7585908731
2017-03-02 03:00	11.9408385595
2017-03-02 04:00	15.0898049672
2017-03-02 05:00	16.1803062757
2017-03-02 06:00	8.78708923658
2017-03-02 07:00	6.65571202437
2017-03-02 08:00	4.20429056088
2017-03-02 09:00	2.77669860919
2017-03-02 10:00	3.28017083406
2017-03-02 11:00	4.57141586939
2017-03-02 12:00	4.41699595451
2017-03-02 13:00	5.11203377247
2017-03-02 14:00	5.40085422198
2017-03-02 15:00	8.48525039355
2017-03-02 16:00	9.61116001606
2017-03-02 17:00	10.3875006795
2017-03-02 18:00	12.4327263832
2017-03-02 19:00	10.2962636948
2017-03-02 20:00	10.8794374466
2017-03-02 21:00	11.4721581854
2017-03-02 22:00	11.0119823456
2017-03-02 23:00	9.43040118217
2017-03-03 00:00	7.83391176065
2017-03-03 01:00	9.8718016545
2017-03-03 02:00	12.6164286455
2017-03-03 03:00	15.2330823263
2017-03-03 04:00	15.4772601922
2017-03-03 05:00	13.6530574799
2017-03-03 06:00	18.9863293171
2017-03-03 07:00	13.7141587575
2017-03-03 08:00	13.1825736682
2017-03-03 09:00	9.08969093164
2017-03-03 10:00	10.5561359406
2017-03-03 11:00	8.21054711342
2017-03-03 12:00	7.66288797855
2017-03-03 13:00	8.2845594883
2017-03-03 14:00	10.4231317997
2017-03-03 15:00	11.7656788349
2017-03-03 16:00	39.4912317276
2017-03-03 17:00	54.8330332438
2017-03-03 18:00	62.1130864461
2017-03-03 19:00	42.9503480275
2017-03-03 20:00	37.9464623133
2017-03-03 21:00	30.2196988424
2017-03-03 22:00	19.4488034884
2017-03-03 23:00	14.6898050467
2017-03-04 00:00	11.3594059944
2017-03-04 01:00	8.51142085393
2017-03-04 02:00	7.47836139202
2017-03-04 03:00	8.03319314321
2017-03-04 04:00	8.14910017649
2017-03-04 05:00	8.19860135714
2017-03-04 06:00	9.64212634563
2017-03-04 07:00	12.0621054649
2017-03-04 08:00	16.695615991
2017-03-04 09:00	14.2767801762
2017-03-04 10:00	11.8401425044
2017-03-04 11:00	13.842639931
2017-03-04 12:00	6.43657766183
2017-03-04 13:00	11.6678892454
2017-03-04 14:00	12.7664580027
2017-03-04 15:00	13.3572085063
2017-03-04 16:00	17.5908646743
2017-03-04 17:00	26.1103058179
2017-03-04 18:00	46.6804480235
2017-03-04 19:00	60.7618740718
2017-03-04 20:00	22.9632210255
2017-03-04 21:00	12.8091815948
2017-03-04 22:00	13.7040721575
2017-03-04 23:00	12.9808848699
2017-03-05 00:00	13.5708887895
2017-03-05 01:00	16.6941249212
2017-03-05 02:00	18.2675632477
2017-03-05 03:00	17.3531332334
2017-03-05 04:00	18.3770997524
2017-03-05 05:00	18.2596505006
2017-03-05 06:00	14.1482329369
2017-03-05 07:00	13.6399583181
2017-03-05 08:00	9.06848919392
2017-03-05 09:00	6.84066577752
2017-03-05 10:00	9.03350704511
2017-03-05 11:00	7.40797795852
2017-03-05 12:00	6.39274582068
2017-03-05 13:00	4.68844806751
2017-03-05 14:00	7.29552033742
2017-03-05 15:00	8.36141756376
2017-03-05 16:00	23.7204323451
2017-03-05 17:00	26.110873127
2017-03-05 18:00	23.07993927
2017-03-05 19:00	33.5243445714
2017-03-05 20:00	29.0053076108
2017-03-05 21:00	43.2628454844
2017-03-05 22:00	39.560247167
2017-03-05 23:00	41.5677851041
2017-03-06 00:00	49.9131587346
2017-03-06 01:00	51.8752512614
2017-03-06 02:00	45.3123792648
2017-03-06 03:00	59.3393030167
2017-03-06 04:00	29.3885921637
2017-03-06 05:00	24.5425826391
2017-03-06 06:00	22.0320129871
2017-03-06 07:00	31.9208888054
2017-03-06 08:00	40.7177228928
2017-03-06 09:00	55.6084409078
2017-03-06 10:00	53.9820294062
2017-03-06 11:00	45.0383771261
2017-03-06 12:00	34.7852767309
2017-03-06 13:00	33.0195225109
2017-03-06 14:00	51.7314261754
2017-03-06 15:00	41.7062469482
2017-03-06 16:00	71.1571888606
2017-03-06 17:00	95.7702985128
2017-03-06 18:00	85.0407112757
2017-03-06 19:00	97.4794116974
2017-03-06 20:00	90.2464009603
2017-03-06 21:00	85.3970821381
2017-03-06 22:00	78.4369426753
2017-03-06 23:00	60.6770376891
2017-03-07 00:00	45.647241784
2017-03-07 01:00	37.6759943923
2017-03-07 02:00	28.7340766823
2017-03-07 03:00	26.6666666667
2017-03-07 04:00	27.8446041993
2017-03-07 05:00	25.8517638237
2017-03-07 06:00	29.3331768388
2017-03-07 07:00	28.5027777778
2017-03-07 08:00	20.1869587898
2017-03-07 09:00	24.9263888889
2017-03-07 10:00	18.3612274548
2017-03-07 11:00	17.6850091288
2017-03-07 12:00	16.7330827916
2017-03-07 13:00	10.6808098592
2017-03-07 14:00	20.8618446792
2017-03-07 15:00	30.4775658581
2017-03-07 16:00	43.675462963
2017-03-07 17:00	64.8288438967
2017-03-07 18:00	86.788308555
2017-03-07 19:00	106.543169666
2017-03-07 20:00	127.208545253
2017-03-07 21:00	145.296713615
2017-03-07 22:00	166.404388367
2017-03-07 23:00	172.819741132
2017-03-08 00:00	179.279300339
2017-03-08 01:00	162.280937011
2017-03-08 02:00	101.227494131
2017-03-08 03:00	78.9103720943
2017-03-08 04:00	69.1847809077
2017-03-08 05:00	61.8290264737
2017-03-08 06:00	60.9018192488
2017-03-08 07:00	63.1376010694
2017-03-08 08:00	67.9742436098
2017-03-08 09:00	70.5294861763
2017-03-08 10:00	72.3395605112
2017-03-08 11:00	72.3631814032
2017-03-08 12:00	69.6303999709
2017-03-08 13:00	69.1854669685
2017-03-08 14:00	67.8217201356
2017-03-08 15:00	72.587219614
2017-03-08 16:00	101.739276865
2017-03-08 17:00	132.32693662
2017-03-08 18:00	153.9362024
2017-03-08 19:00	157.52165819
2017-03-08 20:00	130.144561815
2017-03-08 21:00	143.053165754
2017-03-08 22:00	170.686218701
2017-03-08 23:00	176.22467397
2017-03-09 00:00	140.886792514
2017-03-09 01:00	129.877406103
2017-03-09 02:00	149.312304382
2017-03-09 03:00	134.915235394
2017-03-09 04:00	108.689273605
2017-03-09 05:00	104.14848722
2017-03-09 06:00	121.182019431
2017-03-09 07:00	108.659128847
2017-03-09 08:00	126.078896062
2017-03-09 09:00	105.315669014
2017-03-09 10:00	119.500958529
2017-03-09 11:00	136.013553078
2017-03-09 12:00	102.012493479
2017-03-09 13:00	59.9666960094
2017-03-09 14:00	68.3811847939
2017-03-09 15:00	70.8970983307
2017-03-09 16:00	88.3034070162
2017-03-09 17:00	98.2943694575
2017-03-09 18:00	130.626666015
2017-03-09 19:00	137.522192879
2017-03-09 20:00	142.870223657
2017-03-09 21:00	150.724012128
2017-03-09 22:00	172.009976526
2017-03-09 23:00	176.562790167
2017-03-10 00:00	187.107081377
2017-03-10 01:00	144.301359546
2017-03-10 02:00	111.842634977
2017-03-10 03:00	92.4552197444
2017-03-10 04:00	95.8591744914
2017-03-10 05:00	100.979672014
2017-03-10 06:00	119.866206964
2017-03-10 07:00	140.305835942
2017-03-10 08:00	125.962131586
2017-03-10 09:00	123.327194184
2017-03-10 10:00	99.4815792906
2017-03-10 11:00	85.5250391236
2017-03-10 12:00	65.9635074335
2017-03-10 13:00	65.1895376891
2017-03-10 14:00	77.6456996609
2017-03-10 15:00	89.7932805164
2017-03-10 16:00	123.359419014
2017-03-10 17:00	101.697248305
2017-03-10 18:00	93.498373109
2017-03-10 19:00	95.5183255354
2017-03-10 20:00	97.0067260042
2017-03-10 21:00	108.01853482
2017-03-10 22:00	118.432955138
2017-03-10 23:00	133.04300013
2017-03-11 00:00	141.877083333
2017-03-11 01:00	138.77833855
2017-03-11 02:00	150.709389671
2017-03-11 03:00	153.293169666
2017-03-11 04:00	139.987451229
2017-03-11 05:00	131.252777778
2017-03-11 06:00	113.143815416
2017-03-11 07:00	63.8249282733
2017-03-11 08:00	37.8929849901
2017-03-11 09:00	25.3178892801
2017-03-11 10:00	19.8723964474
2017-03-11 11:00	19.9228742827
2017-03-11 12:00	22.10603482
2017-03-11 13:00	19.0759809938
2017-03-11 14:00	31.3742207877
2017-03-11 15:00	33.5554669914
2017-03-11 16:00	67.7939260563
2017-03-11 17:00	70.2315140845
2017-03-11 18:00	66.0790199531
2017-03-11 19:00	80.8446726656
2017-03-11 20:00	90.4497424361
2017-03-11 21:00	99.8275298161
2017-03-11 22:00	86.6363295514
2017-03-11 23:00	77.8408581116
2017-03-12 00:00	68.0736564427
2017-03-12 01:00	67.0831148931
2017-03-12 02:00	70.5241131977
2017-03-12 03:00	72.6587376109
2017-03-12 04:00	74.7814684403
2017-03-12 05:00	83.6595918101
2017-03-12 06:00	91.7872065728
2017-03-12 07:00	101.466963354
2017-03-12 08:00	113.069542254
2017-03-12 09:00	98.5268844549
2017-03-12 10:00	85.5072443923
2017-03-12 11:00	87.4017833855
2017-03-12 12:00	75.5157635629
2017-03-12 13:00	78.9576388889
2017-03-12 14:00	58.8694900887
2017-03-12 15:00	50.17112024
2017-03-12 16:00	59.9035243871
2017-03-12 17:00	79.7497717788
2017-03-12 18:00	101.179287298
2017-03-12 19:00	94.3934435316
2017-03-12 20:00	90.2138106416
2017-03-12 21:00	94.2443922796
2017-03-12 22:00	86.844062989
2017-03-12 23:00	70.0080236046
2017-03-13 00:00	61.9033874544
2017-03-13 01:00	60.7525821596
2017-03-13 02:00	63.3495924622
2017-03-13 03:00	66.0444384151
2017-03-13 04:00	71.9990740741
2017-03-13 05:00	111.578491784
2017-03-13 06:00	122.37995566
2017-03-13 07:00	83.7529766562
2017-03-13 08:00	83.1431913271
2017-03-13 09:00	88.9164384455
2017-03-13 10:00	89.5768036619
2017-03-13 11:00	86.4037623891
2017-03-13 12:00	77.2668525039
2017-03-13 13:00	68.5062793427
2017-03-13 14:00	61.9612382629
2017-03-13 15:00	73.9109513563
2017-03-13 16:00	94.8925143453
2017-03-13 17:00	127.172153756
2017-03-13 18:00	193.814677882
2017-03-13 19:00	246.928502318
2017-03-13 20:00	303.707962602
2017-03-13 21:00	287.471690793
2017-03-13 22:00	266.273131847
2017-03-13 23:00	234.715000652
2017-03-14 00:00	192.854854591
2017-03-14 01:00	195.975146714
2017-03-14 02:00	211.590636411
2017-03-14 03:00	210.397251565
2017-03-14 04:00	211.942012259
2017-03-14 05:00	197.214860459
2017-03-14 06:00	185.895650756
2017-03-14 07:00	183.17187011
2017-03-14 08:00	171.679391628
2017-03-14 09:00	112.861616458
2017-03-14 10:00	91.3875391236
2017-03-14 11:00	69.9053240741
2017-03-14 12:00	59.2073128586
2017-03-14 13:00	63.2736111111
2017-03-14 14:00	64.4845298644
2017-03-14 15:00	79.8871283255
2017-03-14 16:00	105.002754956
2017-03-14 17:00	172.609842853
2017-03-14 18:00	248.529724178
2017-03-14 19:00	236.243521779
2017-03-14 20:00	225.27952856
2017-03-14 21:00	256.098418753
2017-03-14 22:00	252.123682838
2017-03-14 23:00	221.476372587
2017-03-15 00:00	204.070008477
2017-03-15 01:00	179.252539776
2017-03-15 02:00	141.312979264
2017-03-15 03:00	134.285817684
2017-03-15 04:00	125.581484742
2017-03-15 05:00	131.924726135
2017-03-15 06:00	120.600557512
2017-03-15 07:00	113.582228091
2017-03-15 08:00	103.370764867
2017-03-15 09:00	140.730193662
2017-03-15 10:00	137.415812467
2017-03-15 11:00	144.31530386
2017-03-15 12:00	124.432413928
2017-03-15 13:00	106.458052947
2017-03-15 14:00	88.2882400887
2017-03-15 15:00	62.5560576421
2017-03-15 16:00	17.9747065728
2017-03-15 17:00	21.2937336985
2017-03-15 18:00	39.2313999739
2017-03-15 19:00	52.1484937402
2017-03-15 20:00	78.5436587115
2017-03-15 21:00	95.9751238915
2017-03-15 22:00	110.705154538
2017-03-15 23:00	122.790858112
2017-03-16 00:00	112.849631586
2017-03-16 01:00	104.636336072
2017-03-16 02:00	103.95678795
2017-03-16 03:00	84.4892181794
2017-03-16 04:00	72.1885009129
2017-03-16 05:00	58.2183359416
2017-03-16 06:00	52.4926382368
2017-03-16 07:00	43.6982622587
2017-03-16 08:00	39.6421557121
2017-03-16 09:00	39.9804512259
2017-03-16 10:00	28.3635009129
2017-03-16 11:00	28.5158613719
2017-03-16 12:00	20.0052346167
2017-03-16 13:00	20.8974675935
2017-03-16 14:00	22.0493479395
2017-03-16 15:00	18.4061228482
2017-03-16 16:00	24.5407929056
2017-03-16 17:00	53.5252575639
2017-03-16 18:00	79.0862187011
2017-03-16 19:00	82.4138660668
2017-03-16 20:00	75.4132042254
2017-03-16 21:00	98.5637845592
2017-03-16 22:00	85.1044763954
2017-03-16 23:00	82.6766301513
2017-03-17 00:00	103.03986698
2017-03-17 01:00	116.19816771
2017-03-17 02:00	98.0354231873
2017-03-17 03:00	108.850286907
2017-03-17 04:00	101.005346896
2017-03-17 05:00	77.8961789254
2017-03-17 06:00	65.7611404538
2017-03-17 07:00	63.5881879238
2017-03-17 08:00	55.7365153886
2017-03-17 09:00	51.7681990089
2017-03-17 10:00	33.8286939228
2017-03-17 11:00	26.5342755608
2017-03-17 12:00	29.7368675013
2017-03-17 13:00	24.9918981481
2017-03-17 14:00	31.4312663015
2017-03-17 15:00	43.5992925143
2017-03-17 16:00	34.1957061815
2017-03-17 17:00	41.5707127021
2017-03-17 18:00	45.250948748
2017-03-17 19:00	55.9954910016
2017-03-17 20:00	60.6843146844
2017-03-17 21:00	113.887516302
2017-03-17 22:00	67.6106383672
2017-03-17 23:00	56.3204518779
2017-03-18 00:00	70.5424719614
2017-03-18 01:00	70.1724928273
2017-03-18 02:00	70.2028103808
2017-03-18 03:00	77.7136052426
2017-03-18 04:00	79.5930294731
2017-03-18 05:00	82.5809011476
2017-03-18 06:00	86.0214234481
2017-03-18 07:00	85.5690043036
2017-03-18 08:00	67.2741425404
2017-03-18 09:00	65.2189032342
2017-03-18 10:00	68.4772430882
2017-03-18 11:00	56.4993772822
2017-03-18 12:00	47.8004336202
2017-03-18 13:00	51.0854720918
2017-03-18 14:00	52.5070683359
2017-03-18 15:00	55.0489077986
2017-03-18 16:00	53.2500652061
2017-03-18 17:00	52.3508607199
2017-03-18 18:00	45.4955725091
2017-03-18 19:00	41.355011085
2017-03-18 20:00	30.3605959833
2017-03-18 21:00	30.3576356286
2017-03-18 22:00	27.945334507
2017-03-18 23:00	30.1268648931
2017-03-19 00:00	46.8490545123
2017-03-19 01:00	46.6249054512
2017-03-19 02:00	42.4515160407
2017-03-19 03:00	32.3597613459
2017-03-19 04:00	29.5712147887
2017-03-19 05:00	31.377543036
2017-03-19 06:00	34.3558555034
2017-03-19 07:00	36.1651130655
2017-03-19 08:00	34.1727308294
2017-03-19 09:00	29.5440010433
2017-03-19 10:00	21.2018104058
2017-03-19 11:00	13.0462278299
2017-03-19 12:00	12.4844190141
2017-03-19 13:00	10.9526222658
2017-03-19 14:00	13.40829747
2017-03-19 15:00	15.3981841455
2017-03-19 16:00	27.8024000293
2017-03-19 17:00	55.2848526343
2017-03-19 18:00	79.7353025561
2017-03-19 19:00	47.0362447835
2017-03-19 20:00	57.8231285863
2017-03-19 21:00	55.5876890975
2017-03-19 22:00	44.7893877152
2017-03-19 23:00	46.4382987741
2017-03-20 00:00	60.5689814815
2017-03-20 01:00	58.897016657
2017-03-20 02:00	58.2945240658
2017-03-20 03:00	63.3205105634
2017-03-20 04:00	58.1957257433
2017-03-20 05:00	64.0808359416
2017-03-20 06:00	63.9617305686
2017-03-20 07:00	53.7930914189
2017-03-20 08:00	52.8769627021
2017-03-20 09:00	42.6283092071
2017-03-20 10:00	44.8821531038
2017-03-20 11:00	47.3798317684
2017-03-20 12:00	40.774859807
2017-03-20 13:00	42.0576258477
2017-03-20 14:00	47.3260106938
2017-03-20 15:00	49.6587636933
2017-03-20 16:00	66.4689032342
2017-03-20 17:00	96.3873728482
2017-03-20 18:00	135.94310772
2017-03-20 19:00	109.883555034
2017-03-20 20:00	113.852412624
2017-03-20 21:00	72.2113817162
2017-03-20 22:00	52.696713615
2017-03-20 23:00	44.7237056599
2017-03-21 00:00	36.9701231233
2017-03-21 01:00	38.2385432968
2017-03-21 02:00	33.3708594158
2017-03-21 03:00	31.8623761085
2017-03-21 04:00	36.0002052204
2017-03-21 05:00	38.8432902973
2017-03-21 06:00	39.8820683359
2017-03-21 07:00	35.1979655712
2017-03-21 08:00	30.0666536255
2017-03-21 09:00	27.0787594861
2017-03-21 10:00	31.7152842984
2017-03-21 11:00	33.276304121
2017-03-21 12:00	34.5478025561
2017-03-21 13:00	36.1748206834
2017-03-21 14:00	35.9883868023
2017-03-21 15:00	34.9204910016
2017-03-21 16:00	46.4537689098
2017-03-21 17:00	73.5783450704
2017-03-21 18:00	122.740033255
2017-03-21 19:00	215.943401148
2017-03-21 20:00	215.116982916
2017-03-21 21:00	195.065186489
2017-03-21 22:00	228.16972483
2017-03-21 23:00	223.575697705
2017-03-22 00:00	202.012108764
2017-03-22 01:00	181.171752739
2017-03-22 02:00	160.838494392
2017-03-22 03:00	151.092145931
2017-03-22 04:00	179.608708268
2017-03-22 05:00	207.385067814
2017-03-22 06:00	246.419144497
2017-03-22 07:00	265.598011215
2017-03-22 08:00	253.837252217
2017-03-22 09:00	209.991373239
2017-03-22 10:00	75.169137976
2017-03-22 11:00	52.6719255347
2017-03-22 12:00	49.2456507564
2017-03-22 13:00	54.664902843
2017-03-22 14:00	54.1492403495
2017-03-22 15:00	65.73943988
2017-03-22 16:00	50.3800404278
2017-03-22 17:00	33.8654570944
2017-03-22 18:00	44.6570422535
2017-03-22 19:00	46.7759454877
2017-03-22 20:00	60.5073258998
2017-03-22 21:00	71.3572476526
2017-03-22 22:00	64.1511997913
2017-03-22 23:00	58.4983633281
2017-03-23 00:00	58.8808685446
2017-03-23 01:00	70.9310935055
2017-03-23 02:00	74.6891236307
2017-03-23 03:00	75.0336169797
2017-03-23 04:00	70.1790525561
2017-03-23 05:00	69.3669666145
2017-03-23 06:00	72.9545937663
2017-03-23 07:00	61.5342168753
2017-03-23 08:00	68.0046133281
2017-03-23 09:00	65.7861567553
2017-03-23 10:00	64.1232296557
2017-03-23 11:00	70.5161124152
2017-03-23 12:00	79.5558326813
2017-03-23 13:00	77.301767084
2017-03-23 14:00	79.7855666406
2017-03-23 15:00	95.1109513563
2017-03-23 16:00	119.125736828
2017-03-23 17:00	143.521723396
2017-03-23 18:00	137.616298252
2017-03-23 19:00	128.137803208
2017-03-23 20:00	114.578182055
2017-03-23 21:00	148.674794601
2017-03-23 22:00	164.566934011
2017-03-23 23:00	200.3528006
2017-03-24 00:00	206.6603482
2017-03-24 01:00	187.946514737
2017-03-24 02:00	250.25301252
2017-03-24 03:00	240.468022953
2017-03-24 04:00	201.696739697
2017-03-24 05:00	184.95679121
2017-03-24 06:00	190.868573944
2017-03-24 07:00	109.967305686
2017-03-24 08:00	81.1653332029
2017-03-24 09:00	99.9784754825
2017-03-24 10:00	86.6307055295
2017-03-24 11:00	80.5339853938
2017-03-24 12:00	61.6892964267
2017-03-24 13:00	65.4335974178
2017-03-24 14:00	63.8474797861
2017-03-24 15:00	55.3604753521
2017-03-24 16:00	74.118006651
2017-03-24 17:00	118.502944053
2017-03-24 18:00	174.444128195
2017-03-24 19:00	227.274370762
2017-03-24 20:00	252.055558816
2017-03-24 21:00	184.383209442
2017-03-24 22:00	142.186085029
2017-03-24 23:00	137.795758346
2017-03-25 00:00	127.274944575
2017-03-25 01:00	154.945530125
2017-03-25 02:00	124.203642785
2017-03-25 03:00	94.9877347418
2017-03-25 04:00	83.9627314815
2017-03-25 05:00	84.5990968962
2017-03-25 06:00	110.931383672
2017-03-25 07:00	102.664270344
2017-03-25 08:00	87.1744737961
2017-03-25 09:00	55.492511085
2017-03-25 10:00	50.5450378195
2017-03-25 11:00	65.9537721701
2017-03-25 12:00	54.4849471831
2017-03-25 13:00	26.9268909755
2017-03-25 14:00	21.2183750652
2017-03-25 15:00	24.6124576161
2017-03-25 16:00	28.8783155044
2017-03-25 17:00	42.6166827449
2017-03-25 18:00	70.155587176
2017-03-25 19:00	98.7510889411
2017-03-25 20:00	96.6947932968
2017-03-25 21:00	64.2854623109
2017-03-25 22:00	37.6536613198
2017-03-25 23:00	29.8739730047
2017-03-26 00:00	25.6273082942
2017-03-26 01:00	26.751444314
2017-03-26 02:00	27.7102699531
2017-03-26 03:00	25.3161058946
2017-03-26 04:00	20.865959181
2017-03-26 05:00	22.3835385537
2017-03-26 06:00	24.1182479134
2017-03-26 07:00	23.5641953573
2017-03-26 08:00	25.2220103026
2017-03-26 09:00	21.9832420449
2017-03-26 10:00	17.6205692488
2017-03-26 11:00	16.6994350298
[truncated: 6,266 more rows]
